# Supplementary material for: Construction of miRNA-miRNA networks revealing the complexity of miRNA-mediated mechanisms in trastuzumab treated breast cancer cell lines
Source: PLoS One. 2017 Oct 5;12(10):e0185558. doi: 10.1371/journal.pone.0185558 (PMC5628841; doi:10.1371/journal.pone.0185558)
Supplement: S1 Table — (XLSX) [file pone.0185558.s003.xlsx]

## Sheet: BT474 
MicroRNAID	Gmean Values: Trastuzumab treated BT474 cells	Gmean Values: PBS treated BT474 cells	Fold-change	p-value
hsa-miR-34c-3p	76.9	10	7.69	0.0004952
hsa-miR-588	85.79	14.4	5.96	0.0012644
hsa-miR-580	58.94	10	5.89	0.0013843
hsa-miR-374a-3p	175.49	29.84	5.88	0.001392
hsa-miR-616-3p	62.19	10.83	5.74	0.0017209
hsa-miR-3124-3p	166.41	29.76	5.59	0.002031
hsa-miR-5088	307.06	56.29	5.46	0.0023436
hsa-miR-541-5p	97.02	19.1	5.08	0.0025896
hsa-miR-493-3p	83.25	16.82	4.95	0.0025952
hsa-miR-551b-5p	83.11	17.34	4.79	0.0026422
hsa-miR-589-5p	76.67	16.06	4.77	0.0034848
hsa-miR-4789-5p	171.14	35.95	4.76	0.0035619
hsa-miR-96-3p	75.41	15.91	4.74	0.0039473
hsa-miR-3680-3p	62.69	14.08	4.45	0.0040036
hsa-miR-3137	111.03	25.4	4.37	0.004397
hsa-miR-222-5p	64.27	14.76	4.35	0.0044409
hsa-miR-4517	90.55	21.13	4.29	0.0047439
hsa-miR-4726-5p	162.77	37.9	4.29	0.0048072
hsa-miR-382-5p	115.05	28.05	4.1	0.0051319
hsa-miR-4447	168.61	42.29	3.99	0.0053838
hsa-miR-892a	104.01	26.33	3.95	0.0058038
hsa-miR-5579-3p	45.38	11.55	3.93	0.0058339
hsa-miR-4750-5p	1206.23	316.31	3.81	0.0058513
hsa-miR-576-3p	60.02	15.74	3.81	0.006282
hsa-miR-25-5p	45.44	11.99	3.79	0.0064201
hsa-miR-302d-5p	37.32	10	3.73	0.0066831
hsa-miR-5009-3p	52.61	14.11	3.73	0.0069146
hsa-miR-135a-3p	50.12	13.54	3.7	0.0072642
hsa-miR-559	50.17	13.67	3.67	0.007352
hsa-miR-7-2-3p	94.41	26.23	3.6	0.0079419
hsa-miR-4450	37.6	10.51	3.58	0.0081396
hsa-miR-2392	618.08	172.7	3.58	0.0081874
hsa-miR-19a-5p	37.56	10.52	3.57	0.0084336
hsa-miR-33b-5p	40.75	11.77	3.46	0.0089694
hsa-miR-4634	198.02	57.43	3.45	0.0090176
hsa-miR-558	44.58	13.13	3.39	0.0090752
hsa-miR-26a-1-3p	173.25	51.23	3.38	0.0094015
hsa-miR-4472	662.23	196.63	3.37	0.0096497
hsa-miR-3615	49.11	14.56	3.37	0.0100613
hsa-miR-612	69.42	20.68	3.36	0.0101057
hsa-miR-29b-2-5p	55.43	16.61	3.34	0.0104221
hsa-miR-626	45.77	13.85	3.31	0.0105877
hsa-miR-10a-3p	44.69	13.54	3.3	0.0106147
hsa-miR-613	93.86	28.54	3.29	0.0106609
hsa-miR-146b-5p	102.66	31.71	3.24	0.0106803
hsa-miR-4794	50.19	15.53	3.23	0.0110033
hsa-miR-655	94.63	29.36	3.22	0.0111647
hsa-miR-3065-3p	71.84	22.28	3.22	0.0112228
hsa-miR-3140-3p	61.88	19.29	3.21	0.0112238
hsa-miR-323b-5p	43.7	13.68	3.19	0.0112678
hsa-miR-382-3p	43.96	13.83	3.18	0.0114225
hsa-miR-581	35.31	11.13	3.17	0.0117179
hsa-miR-3116	87.31	27.88	3.13	0.0117838
hsa-miR-1247-5p	58.89	19.11	3.08	0.011919
hsa-miR-153	108.87	35.7	3.05	0.0122688
hsa-miR-548au-5p	203.94	67.22	3.03	0.0123278
hsa-miR-3922-3p	83.62	27.6	3.03	0.0124857
hsa-miR-3689f	71.08	23.89	2.98	0.0126349
hsa-miR-578	52.23	17.72	2.95	0.0128364
hsa-miR-3145-5p	52.96	18.09	2.93	0.0131148
hsa-miR-3189-3p	55.63	19.02	2.93	0.0131247
hsa-miR-345-3p	59.97	20.56	2.92	0.0132005
hsa-miR-6083	76.34	26.53	2.88	0.0135896
hsa-miR-371a-5p	101.91	35.77	2.85	0.0139513
hsa-miR-586	47.35	16.63	2.85	0.0143566
hsa-miR-181a-2-3p	42.87	15.1	2.84	0.0145014
hsa-miR-3191-5p	52.32	18.49	2.83	0.0146517
hsa-miR-6502-5p	54.6	19.44	2.81	0.0148646
hsa-miR-3175	56.9	20.26	2.81	0.0149213
hsa-miR-4703-5p	89.91	32.3	2.78	0.0150303
hsa-miR-4476	33.95	12.31	2.76	0.0150355
hsa-miR-1237-5p	31.68	11.46	2.76	0.0153374
hsa-miR-623	181.42	65.65	2.76	0.0153884
hsa-miR-4481	286.65	104.21	2.75	0.0159402
hsa-miR-3147	116.33	42.26	2.75	0.0161647
hsa-miR-1263	41.78	15.27	2.74	0.0162142
hsa-miR-589-3p	38.15	13.96	2.73	0.017295
hsa-miR-181c-3p	85.65	31.5	2.72	0.0176313
hsa-miR-3653	594.72	219.17	2.71	0.0177114
hsa-miR-944	120.98	44.9	2.69	0.0177612
hsa-miR-124-5p	35.23	13.19	2.67	0.017903
hsa-miR-32-5p	162.21	61.09	2.66	0.017978
hsa-miR-548ac	60.1	22.66	2.65	0.018649
hsa-miR-1914-5p	52.58	19.81	2.65	0.0187031
hsa-miR-4655-3p	58	21.94	2.64	0.0192445
hsa-miR-659-5p	76.04	28.83	2.64	0.0193679
hsa-miR-378h	50.49	19.2	2.63	0.0194027
hsa-miR-6071	118.6	45.34	2.62	0.0194459
hsa-miR-3127-3p	37.91	14.59	2.6	0.0194932
hsa-miR-636	82.65	31.9	2.59	0.0195027
hsa-miR-519e-3p	91.75	35.72	2.57	0.0201164
hsa-miR-5090	258.42	100.99	2.56	0.0201837
hsa-miR-4536-5p	45.67	17.95	2.54	0.0208679
hsa-miR-148a-5p	62.79	24.68	2.54	0.021045
hsa-miR-3165	41.32	16.47	2.51	0.0212975
hsa-miR-4538	75.75	30.44	2.49	0.0213592
hsa-miR-661	47.62	19.2	2.48	0.0215541
hsa-miR-127-5p	40.83	16.67	2.45	0.0217242
hsa-miR-512-5p	36.08	14.82	2.43	0.0217607
hsa-miR-3201	45.03	18.5	2.43	0.0219531
hsa-miR-548an	63.42	26.11	2.43	0.022025
hsa-miR-4690-3p	31.75	13.19	2.41	0.0220528
hsa-miR-3127-5p	105.1	43.69	2.41	0.0221598
hsa-miR-30a-5p	330.86	137.99	2.4	0.0222565
hsa-miR-5191	38.02	15.86	2.4	0.0225223
hsa-miR-3121-3p	38.89	16.26	2.39	0.0225334
hsa-miR-548ay-3p	52.91	22.22	2.38	0.0226726
hsa-miR-205-3p	107.57	45.3	2.37	0.0230238
hsa-miR-181d	612.07	258.08	2.37	0.0235197
hsa-miR-601	111.26	47.1	2.36	0.0240649
hsa-miR-561-3p	58.43	24.77	2.36	0.0243095
hsa-miR-548at-3p	63.58	27.08	2.35	0.0243322
hsa-miR-101-3p	603.75	256.5	2.35	0.0243815
hsa-miR-363-3p	67.95	29.07	2.34	0.0244649
hsa-miR-5571-3p	31.14	13.3	2.34	0.0245657
hsa-miR-5006-5p	103.03	44.08	2.34	0.0248966
hsa-miR-1268a	1581.24	677.35	2.33	0.0252793
hsa-miR-1827	43.22	18.67	2.31	0.0254426
hsa-miR-4689	68.25	29.62	2.3	0.0256544
hsa-miR-126-5p	67.48	29.38	2.3	0.0256661
hsa-miR-4285	74.31	32.5	2.29	0.0257542
hsa-miR-26a-2-3p	96.36	42.23	2.28	0.0258481
hsa-miR-514b-5p	50.59	22.3	2.27	0.0258715
hsa-miR-4790-3p	29.7	13.12	2.26	0.0262989
hsa-miR-503-5p	188.99	84.24	2.24	0.026775
hsa-miR-4712-5p	94.3	42.35	2.23	0.0271299
hsa-miR-5091	46.64	20.92	2.23	0.0271382
hsa-miR-3656	1996.8	904.71	2.21	0.0271763
hsa-miR-4669	150.84	68.13	2.21	0.0277603
hsa-miR-194-5p	353.5	164.36	2.15	0.028
hsa-miR-3676-5p	455.87	983.97	0.463297	0.0285337
hsa-miR-5739	863.73	1915.05	0.451022	0.0285489
hsa-miR-7-5p	1088.99	2394.92	0.454708	0.0285612
hsa-miR-378f	36.9	82.04	0.449781	0.028698
hsa-miR-4773	13.36	29.5	0.452881	0.0288498
hsa-miR-4694-3p	26.27	58.77	0.446997	0.0293663
hsa-miR-4780	19.05	42.15	0.451957	0.0293985
hsa-miR-216b	13.83	30.88	0.447863	0.0294035
hsa-miR-6506-3p	31.72	72.28	0.438849	0.0298384
hsa-miR-3688-5p	37.21	84.55	0.440095	0.0298895
hsa-miR-631	58.72	132.05	0.44468	0.0299497
hsa-miR-6499-3p	57.67	131.94	0.437093	0.030063
hsa-miR-194-3p	23.13	52.98	0.43658	0.0300698
hsa-miR-5100	6398.4	14926.5	0.428659	0.0302709
hsa-miR-4767	38.38	90.13	0.425829	0.0304208
hsa-miR-579	17.54	41.1	0.426764	0.0310015
hsa-miR-4657	18.5	43.37	0.426562	0.0312461
hsa-miR-1273g-3p	1148.41	2657.96	0.432064	0.031405
hsa-miR-4536-3p	25.94	60.65	0.4277	0.0315123
hsa-miR-4664-5p	22.94	53.25	0.430798	0.0315901
hsa-miR-30d-3p	18.21	41.93	0.434295	0.0315976
hsa-miR-3156-5p	23.72	54.94	0.431744	0.0319136
hsa-miR-93-3p	28.92	67.06	0.431256	0.031948
hsa-miR-3190-3p	14.91	35.48	0.420237	0.0322147
hsa-miR-5582-5p	30.64	72.7	0.421458	0.0324717
hsa-miR-411-3p	23.48	55.47	0.423292	0.032512
hsa-miR-3149	138	333.94	0.413248	0.0326109
hsa-miR-4761-5p	18.49	44.6	0.414574	0.0326677
hsa-miR-138-2-3p	15.02	36.22	0.414688	0.0327177
hsa-miR-4658	15.49	37.89	0.408815	0.0327977
hsa-miR-1245a	25	61.01	0.409769	0.0330173
hsa-miR-5004-5p	18.94	45.7	0.414442	0.0331121
hsa-miR-1260b	8254.36	20893.1	0.395076	0.0331175
hsa-miR-146b-3p	24.17	59.74	0.404587	0.0331645
hsa-miR-4257	29.23	73.47	0.397849	0.0332717
hsa-miR-1227-3p	32.21	79.57	0.404801	0.0333646
hsa-miR-4436b-5p	141.12	355.62	0.396828	0.0334615
hsa-miR-18a-3p	20.3	51.02	0.397883	0.0335676
hsa-miR-3691-3p	38.65	96.89	0.398906	0.0337215
hsa-miR-3662	15.02	37.22	0.403546	0.0338262
hsa-miR-1468	16.45	41.23	0.398981	0.033832
hsa-miR-100-3p	35.75	90.09	0.396825	0.0338519
hsa-miR-4764-5p	16.12	41.71	0.386478	0.0340529
hsa-miR-651	15.52	40.02	0.387806	0.0345647
hsa-miR-1910	31.64	80.15	0.39476	0.0345773
hsa-miR-4474-5p	28.27	72.71	0.388805	0.0347144
hsa-miR-4645-3p	31.32	79.67	0.393122	0.0356866
hsa-miR-302f	25.87	68.75	0.376291	0.0360545
hsa-miR-653	10.62	28.03	0.37888	0.0363566
hsa-miR-629-3p	133.89	355.34	0.376794	0.0367366
hsa-miR-665	21.6	56.45	0.38264	0.0368195
hsa-miR-4659a-5p	19.28	50.59	0.381103	0.036925
hsa-miR-3605-5p	34.23	89.36	0.383057	0.0369684
hsa-miR-3678-5p	20.12	52.35	0.384336	0.0370891
hsa-miR-1296	50.99	136.09	0.374679	0.0372608
hsa-miR-1825	128.5	345.71	0.371699	0.0373672
hsa-miR-150-3p	26.17	70.54	0.370995	0.0375177
hsa-miR-6716-3p	81.53	219.38	0.371638	0.0375697
hsa-miR-33a-3p	13.26	35.72	0.371221	0.037685
hsa-miR-200a-5p	49.24	134.53	0.366015	0.0383175
hsa-miR-1302	14.68	40.55	0.362022	0.0383422
hsa-miR-4525	19.11	53.55	0.356863	0.0385031
hsa-miR-2276	37.35	103.5	0.36087	0.0386816
hsa-miR-5700	32.12	88.26	0.363925	0.0386838
hsa-miR-365b-5p	22.98	63.65	0.361037	0.0391188
hsa-miR-335-3p	43.88	121.84	0.360144	0.0391592
hsa-miR-3148	69.33	194.66	0.356159	0.0393073
hsa-miR-1247-3p	15.95	43.96	0.36283	0.0393691
hsa-miR-513c-3p	19.89	55.54	0.35812	0.039505
hsa-miR-658	11.88	34.3	0.346356	0.0395609
hsa-miR-3064-3p	23.26	66.85	0.347943	0.0396449
hsa-miR-4526	15.4	45.64	0.337423	0.039648
hsa-miR-185-3p	29.29	85.38	0.343055	0.0396833
hsa-miR-3133	18.53	54.94	0.337277	0.0397718
hsa-miR-1287	35.09	102.77	0.341442	0.0398194
hsa-miR-548aq-5p	38.03	111.8	0.340161	0.0398904
hsa-miR-3622a-5p	14.68	44.77	0.327898	0.0400632
hsa-miR-490-5p	28.97	87.27	0.331958	0.0404558
hsa-miR-130b-5p	21.52	64.64	0.332921	0.0404707
hsa-miR-19b-2-5p	27.97	84.54	0.330849	0.0406882
hsa-miR-647	20.79	65.57	0.317066	0.0407235
hsa-miR-4642	13.73	42.35	0.324203	0.0411589
hsa-miR-596	15.63	48.56	0.32187	0.0412444
hsa-miR-3064-5p	27.94	87.4	0.31968	0.0416741
hsa-miR-3909	12.52	39.61	0.316082	0.0421986
hsa-miR-4793-5p	24.05	74.93	0.320966	0.0424248
hsa-miR-32-3p	89.1	277.79	0.320746	0.0425868
hsa-miR-4426	12.85	40.38	0.318227	0.042696
hsa-miR-4316	23.97	78.05	0.307111	0.0428773
hsa-miR-4777-5p	18.29	58.38	0.313292	0.0429846
hsa-miR-1185-5p	29.27	93.43	0.313283	0.0432462
hsa-miR-606	11.13	36.18	0.307629	0.0432786
hsa-miR-4763-5p	59.35	193.43	0.306829	0.0433208
hsa-miR-4746-5p	14.66	46.98	0.312048	0.0436788
hsa-miR-4428	14.85	50.15	0.296112	0.0436862
hsa-miR-4539	20.64	68.87	0.299695	0.0437055
hsa-miR-497-3p	14.85	50.19	0.295876	0.0439468
hsa-miR-6503-3p	21.99	75.37	0.291761	0.0440447
hsa-miR-4730	93.08	321.22	0.28977	0.044336
hsa-miR-5196-3p	50.8	176.53	0.28777	0.0444159
hsa-miR-27a-5p	16.04	56.09	0.285969	0.0444517
hsa-miR-4728-3p	104.87	377.48	0.277816	0.0444599
hsa-miR-615-3p	50	178.34	0.280363	0.0446313
hsa-miR-3591-3p	106.13	385	0.275662	0.0446996
hsa-miR-3678-3p	19.47	72.47	0.268663	0.0447249
hsa-miR-4671-5p	15.14	57.89	0.26153	0.0448441
hsa-miR-3184-3p	34.22	133.44	0.256445	0.0448622
hsa-miR-526b-3p	39.33	153.14	0.256824	0.0449203
hsa-miR-483-3p	106.46	407.22	0.261431	0.0449678
hsa-miR-485-5p	11.37	45.56	0.249561	0.0450344
hsa-miR-2052	16.39	64.49	0.254148	0.0453794
hsa-miR-3674	18.64	74.76	0.249331	0.0454152
hsa-miR-6720-3p	18.8	78.45	0.239643	0.0456357
hsa-miR-943	22.84	97.1	0.235221	0.0458195
hsa-miR-3151	18.18	78.06	0.232898	0.0458365
hsa-miR-1255b-5p	19.46	84.62	0.229969	0.0458414
hsa-miR-296-3p	13.32	58.3	0.228473	0.0459936
hsa-miR-4748	23.55	102	0.230882	0.0460268
hsa-miR-4290	75.37	344.74	0.218629	0.0461138
hsa-miR-422a	17.35	78.95	0.219759	0.0464526
hsa-miR-885-5p	76.04	345.52	0.220074	0.0466493
hsa-miR-5692b	21.59	100.08	0.215727	0.0466784
hsa-miR-545-5p	21.25	101.47	0.209422	0.0470094
hsa-miR-4434	21.59	102.09	0.21148	0.0471776
hsa-miR-300	20.41	102.78	0.198579	0.0473303
hsa-miR-6502-3p	19.4	97.29	0.199404	0.0475643
hsa-miR-567	13.64	67.72	0.201418	0.0478115
hsa-miR-1228-5p	17.77	90.27	0.196854	0.0481489
hsa-miR-876-5p	16.9	89.68	0.188448	0.0483136
hsa-miR-466	33.72	299.95	0.112419	0.0483493
hsa-miR-3671	11.07	62.79	0.176302	0.0488707
hsa-miR-937-3p	13.98	77.8	0.179692	0.0489469
hsa-miR-99a-3p	18.39	123.48	0.148931	0.0492751
hsa-miR-379-3p	29.91	200.03	0.149528	0.0495861
hsa-miR-5692a	12.15	102.61	0.11841	0.0495969

## Sheet: SKBR3
MicroRNAID	Gmean intensities: Trastuzumab treated SKBR3 cells	Gmean intensities: PBS treated SKBR3 cells	Fold-change	p-value
hsa-miR-580	185.53	11.47	16.18	0.0035767
hsa-miR-338-5p	125.93	11.94	10.54	0.0053048
hsa-miR-5196-5p	215.5	24.32	8.86	0.0004095
hsa-miR-4768-3p	129.57	16.88	7.68	0.0015653
hsa-miR-92b-5p	78.06	10.56	7.39	0.0043783
hsa-miR-4754	199.53	27.21	7.33	0.0015525
hsa-miR-890	67.76	10.02	6.76	0.0046371
hsa-miR-6716-5p	97.1	15.48	6.27	0.008135
hsa-miR-613	149.1	23.91	6.24	0.0350629
hsa-miR-5090	527.56	85.64	6.16	0.0015621
hsa-miR-2392	1076.23	177.44	6.07	0.0015115
hsa-miR-1587	218.05	38.09	5.73	0.00205
hsa-miR-1273f	150.85	26.39	5.72	0.0146927
hsa-miR-623	151.81	27.07	5.61	0.0168282
hsa-miR-3923	235.73	42.15	5.59	0.002068
hsa-miR-641	155.37	29.85	5.2	0.0244068
hsa-miR-330-5p	71.49	13.97	5.12	0.0051537
hsa-miR-744-3p	394.47	78.94	5	0.0048132
hsa-miR-4707-5p	171.82	35.3	4.87	0.0035346
hsa-miR-3192	88.1	18.48	4.77	0.0063386
hsa-miR-4750-5p	1549.14	330.54	4.69	0.0060778
hsa-miR-519e-5p	84.43	18.33	4.61	0.0403843
hsa-miR-33a-3p	77.01	17	4.53	0.0100228
hsa-miR-4483	306.12	68.31	4.48	0.0058825
hsa-miR-520d-3p	137.27	30.67	4.48	0.0088293
hsa-miR-942	181.56	40.8	4.45	0.0093181
hsa-miR-3136-5p	152	34.41	4.42	0.004746
hsa-miR-875-3p	82.86	18.74	4.42	0.0067122
hsa-miR-217	89.99	21.2	4.25	0.0343455
hsa-miR-4680-5p	110.42	27.22	4.06	0.0100434
hsa-miR-585	108.49	27.45	3.95	0.0114093
hsa-miR-4472	733.96	187.3	3.92	0.0076724
hsa-miR-4481	1218.54	315.75	3.86	0.0078399
hsa-miR-4644	81.16	21.01	3.86	0.0332585
hsa-miR-4729	110.41	29.08	3.8	0.0134714
hsa-miR-4259	117.7	31.73	3.71	0.0089303
hsa-miR-3688-3p	105.75	28.86	3.66	0.015039
hsa-miR-624-5p	59.3	16.27	3.64	0.0256695
hsa-miR-921	105.69	29.28	3.61	0.0325676
hsa-miR-3127-5p	95.74	26.57	3.6	0.0237291
hsa-miR-181d	633.31	176.19	3.59	0.00896
hsa-miR-4447	189.56	52.81	3.59	0.0097844
hsa-miR-654-5p	75.83	21.12	3.59	0.0135573
hsa-miR-513a-3p	65.91	18.7	3.53	0.0097532
hsa-miR-105-3p	36.11	10.28	3.51	0.0105775
hsa-miR-380-5p	40.71	11.75	3.46	0.011821
hsa-miR-4270	264.52	77.14	3.43	0.0225049
hsa-miR-518e-3p	86.39	25.75	3.35	0.0153701
hsa-miR-601	83.21	25.1	3.32	0.0463435
hsa-miR-668	70.87	21.39	3.31	0.0136796
hsa-miR-1268b	2007.6	608.99	3.3	0.0228053
hsa-miR-4496	44.74	13.58	3.29	0.0221179
hsa-miR-143-3p	55.99	17.36	3.23	0.0143352
hsa-miR-607	51.87	16.24	3.19	0.0171518
hsa-miR-593-5p	38.37	12.11	3.17	0.017043
hsa-miR-130b-5p	41.47	13.07	3.17	0.0464179
hsa-miR-367-5p	73.98	23.49	3.15	0.026003
hsa-miR-432-5p	142.78	45.48	3.14	0.0165288
hsa-miR-4701-3p	2013.08	642.61	3.13	0.0159214
hsa-miR-544a	105.46	33.69	3.13	0.0161229
hsa-miR-6133	40.71	13.08	3.11	0.0207937
hsa-miR-216b	42.85	13.91	3.08	0.0245426
hsa-miR-1226-3p	44.96	14.75	3.05	0.0292223
hsa-miR-1268a	1820.54	599.36	3.04	0.0249578
hsa-miR-3194-5p	44.84	14.81	3.03	0.0300666
hsa-miR-1224-3p	75.12	24.96	3.01	0.0297275
hsa-miR-138-2-3p	47.15	15.67	3.01	0.0393388
hsa-miR-4319	88.4	29.65	2.98	0.0461405
hsa-miR-3188	39.94	13.45	2.97	0.0263667
hsa-miR-4804-5p	43.96	15.1	2.91	0.0290683
hsa-miR-3115	87.15	29.92	2.91	0.0474336
hsa-miR-106a-3p	69.15	23.94	2.89	0.0483679
hsa-miR-4420	59.27	20.56	2.88	0.0231269
hsa-miR-3160-5p	109.27	38.11	2.87	0.027097
hsa-miR-4635	70.56	24.84	2.84	0.0302263
hsa-miR-4802-3p	80.84	28.43	2.84	0.0384047
hsa-miR-4322	42.51	15.15	2.81	0.027519
hsa-miR-3656	2222.41	793.63	2.8	0.0398731
hsa-miR-548d-5p	119.25	43	2.77	0.0280122
hsa-miR-1273d	66.53	24.08	2.76	0.0331674
hsa-miR-1537	82.49	29.84	2.76	0.0387439
hsa-miR-301b	37.92	13.79	2.75	0.03674
hsa-miR-101-5p	73.26	26.64	2.75	0.0372327
hsa-miR-619	50.99	18.57	2.75	0.0431051
hsa-miR-3942-5p	94.71	34.84	2.72	0.033263
hsa-miR-5680	56.42	20.76	2.72	0.0386738
hsa-miR-26a-1-3p	77.23	28.47	2.71	0.0354726
hsa-miR-664a-5p	75.7	28.07	2.7	0.0356383
hsa-miR-493-3p	37.88	14.09	2.69	0.0410695
hsa-miR-624-3p	116.52	43.35	2.69	0.0439128
hsa-miR-298	31.62	11.79	2.68	0.0341645
hsa-miR-4480	53.64	20.09	2.67	0.0340634
hsa-miR-371a-5p	41.98	15.7	2.67	0.0391787
hsa-miR-188-3p	41.33	15.56	2.66	0.0322202
hsa-miR-4417	72.36	27.17	2.66	0.0356218
hsa-miR-449a	135.83	51.3	2.65	0.0411413
hsa-miR-4478	88.9	33.62	2.64	0.0399584
hsa-miR-6510-5p	124.37	47.27	2.63	0.0334621
hsa-miR-600	33.74	12.85	2.63	0.0399174
hsa-miR-548b-3p	66.98	25.91	2.59	0.0440871
hsa-miR-4757-5p	33.21	13.26	2.5	0.0415125
hsa-miR-4694-5p	53.18	21.41	2.48	0.0428162
hsa-miR-589-5p	56.24	22.69	2.48	0.0465787
hsa-miR-509-5p	33.37	13.53	2.47	0.0468956
hsa-miR-5708	22.22	53.46	0.42	0.0464459
hsa-miR-3074-5p	26.39	64.61	0.41	0.0457593
hsa-miR-568	28.8	69.74	0.41	0.0470609
hsa-miR-99a-3p	27.25	66.25	0.41	0.0471686
hsa-miR-4704-5p	20.83	52.13	0.4	0.0416762
hsa-miR-4753-5p	18.02	44.54	0.4	0.0453722
hsa-miR-4783-5p	20.22	49.95	0.4	0.0472649
hsa-miR-888-3p	24.23	61.12	0.4	0.0480647
hsa-miR-548ap-3p	29.51	75.83	0.39	0.0391108
hsa-miR-938	13.64	35.42	0.39	0.0404244
hsa-miR-5693	20.02	51.56	0.39	0.0412131
hsa-miR-455-3p	23.69	60.48	0.39	0.0427923
hsa-miR-572	30.29	79.21	0.38	0.033972
hsa-miR-4745-5p	21.43	56.26	0.38	0.0373768
hsa-miR-769-5p	61.65	164.38	0.38	0.0462243
hsa-miR-208b	15.92	42.62	0.37	0.0339673
hsa-miR-4713-5p	26.69	72.74	0.37	0.035361
hsa-miR-615-5p	11.15	30.18	0.37	0.0356851
hsa-miR-146b-3p	14.77	40.32	0.37	0.0430942
hsa-miR-873-5p	25.75	69.56	0.37	0.0431634
hsa-miR-1292-3p	14.48	40.63	0.36	0.0246618
hsa-miR-18a-3p	15.62	43.68	0.36	0.0272841
hsa-miR-4441	15.54	43.15	0.36	0.0289106
hsa-miR-649	19.79	55.61	0.36	0.0331432
hsa-miR-127-5p	25.66	71.48	0.36	0.0411847
hsa-miR-519e-3p	25.26	70.36	0.36	0.0461255
hsa-miR-3161	18.15	50.37	0.36	0.0473837
hsa-miR-151a-3p	271.69	754.21	0.36	0.0479245
hsa-miR-452-3p	16.16	45.35	0.36	0.0485383
hsa-miR-147b	19.92	56.06	0.36	0.0489651
hsa-miR-4714-3p	12.66	36.04	0.35	0.0236764
hsa-miR-139-5p	16.88	48.86	0.35	0.0271049
hsa-miR-3612	13.56	38.22	0.35	0.0306426
hsa-miR-3116	16.11	45.56	0.35	0.0307848
hsa-miR-182-3p	17.92	51.37	0.35	0.0311323
hsa-miR-365b-5p	21.11	60.94	0.35	0.0343413
hsa-miR-34c-3p	20.96	59.33	0.35	0.040274
hsa-miR-548aq-5p	20.73	58.4	0.35	0.0461832
hsa-miR-219-1-3p	10	29.75	0.34	0.0191379
hsa-miR-647	21.08	61.64	0.34	0.0304733
hsa-miR-185-3p	21.93	65.11	0.34	0.03341
hsa-miR-4272	13.06	37.9	0.34	0.0341867
hsa-miR-382-3p	18.58	53.88	0.34	0.0355528
hsa-miR-3621	25.22	74.02	0.34	0.0358785
hsa-miR-4501	13.77	39.97	0.34	0.0420192
hsa-miR-506-5p	23.33	71.1	0.33	0.0187177
hsa-miR-548a-5p	34.17	104.32	0.33	0.0190551
hsa-miR-195-3p	21.8	65.26	0.33	0.019282
hsa-miR-1245b-3p	15.78	47.73	0.33	0.0221849
hsa-miR-4746-5p	19.21	58.3	0.33	0.0268011
hsa-miR-3194-3p	12.9	38.65	0.33	0.0271336
hsa-miR-545-5p	23.23	70.7	0.33	0.0345218
hsa-miR-24-2-5p	11.48	34.69	0.33	0.0364761
hsa-miR-3691-3p	22.63	69.48	0.33	0.0385537
hsa-miR-302d-3p	27.45	83	0.33	0.039633
hsa-miR-4257	37.6	114.96	0.33	0.0403781
hsa-miR-3193	12.47	38.81	0.32	0.018885
hsa-miR-3187-3p	12.58	39.6	0.32	0.0383202
hsa-miR-5692a	14.9	48.78	0.31	0.0151513
hsa-miR-548ah-5p	27.87	90.86	0.31	0.015168
hsa-miR-943	18.5	59.54	0.31	0.0202132
hsa-miR-2467-5p	15.52	49.83	0.31	0.0314174
hsa-miR-5195-5p	16.51	55.51	0.3	0.0131912
hsa-miR-671-3p	12.09	40.01	0.3	0.0142885
hsa-miR-511	14.88	49.89	0.3	0.0195919
hsa-miR-2052	20.36	67.38	0.3	0.0317003
hsa-miR-4738-3p	25.32	87.06	0.29	0.01159
hsa-miR-4789-5p	17.73	60.91	0.29	0.0143541
hsa-miR-4791	20.21	69.84	0.29	0.0206517
hsa-miR-541-3p	19.43	66.04	0.29	0.039253
hsa-miR-1915-5p	14.04	50.25	0.28	0.0154341
hsa-miR-578	27.92	98.53	0.28	0.0173729
hsa-miR-5591-5p	15.51	55.46	0.28	0.0285471
hsa-miR-887	41.63	153.96	0.27	0.0288685
hsa-miR-744-5p	19.1	72.94	0.26	0.0093175
hsa-miR-655	26.83	105.66	0.25	0.0485127
hsa-miR-514b-3p	35.06	147.94	0.24	0.0052405
hsa-miR-567	21.35	87.7	0.24	0.0057375
hsa-miR-593-3p	19.82	82.09	0.24	0.0240894
hsa-miR-545-3p	36.1	155.73	0.23	0.0064965
hsa-miR-627	12.63	55.93	0.23	0.0074825
hsa-miR-642a-5p	14.15	63.48	0.22	0.0099327
hsa-miR-501-5p	28.03	124.75	0.22	0.0101111
hsa-miR-615-3p	24.26	116.57	0.21	0.0100128
hsa-miR-296-3p	11.01	53.61	0.21	0.0180521
hsa-miR-581	14.57	73.5	0.2	0.0073494
hsa-miR-4666a-5p	23.73	132.56	0.18	0.0297106
hsa-miR-1247-3p	30.02	169.97	0.18	0.0366819
hsa-miR-10b-5p	39.53	239.88	0.16	0.008059
hsa-miR-3976	25.61	161.05	0.16	0.0283774
hsa-miR-514a-5p	20.39	139.41	0.15	0.0014638
hsa-miR-3684	20.84	162.31	0.13	0.0023134
hsa-miR-190a	34.15	254.61	0.13	0.0439394
hsa-miR-4760-5p	11.64	108.72	0.11	0.021372
hsa-miR-19a-5p	24.05	233.07	0.1	0.0309777
hsa-miR-345-5p	18.87	296.55	0.064	0.0010757
hsa-miR-339-3p	43.85	763.4	0.057	0.004607
hsa-miR-200a-3p	24.74	520.28	0.048	0.041457
