# Supplementary material for: Construction of miRNA-miRNA networks revealing the complexity of miRNA-mediated mechanisms in trastuzumab treated breast cancer cell lines
Source: PLoS One. 2017 Oct 5;12(10):e0185558. doi: 10.1371/journal.pone.0185558 (PMC5628841; doi:10.1371/journal.pone.0185558)
Supplement: S2 Table — (XLS) [file pone.0185558.s004.xls]

## Sheet: sheet1
	miRNAs not included (w/o the intersected Target Gene Lists and Pathway Enrichment Results) in BT474 Cells			miRNAs not included (w/o the intersected Target Gene Lists and Pathway Enrichment Results) in SKBR3 Cells
	miRNA Ids	Fold Change	P-Value	miRNA IDs	Fold Change	P-Value
	hsa-miR-4447	3.99	0.0117179	hsa-miR-92b-5p	7.39	0.0043783
	hsa-miR-4750-5p	3.81	0.0051319	hsa-miR-4754	7.33	0.0015525
	hsa-miR-5009-3p	3.73	0.0396833	hsa-miR-6716-5p	6.27	0.008135
	hsa-miR-2392	3.58	0.0149213	hsa-miR-5090	6.16	0.0015621
	hsa-miR-4634	3.45	0.0081396	hsa-miR-623	5.61	0.0168282
	hsa-miR-4794	3.23	0.0148646	hsa-miR-4707-5p	4.87	0.0035346
	hsa-miR-1247-5p	3.08	0.0315123	hsa-miR-4750-5p	4.69	0.0060778
	hsa-miR-6083	2.88	0.0285612	hsa-miR-3136-5p	4.42	0.004746
	hsa-miR-6502-5p	2.81	0.0201164	hsa-miR-585	3.95	0.0114093
	hsa-miR-3175	2.81	0.037685	hsa-miR-624-5p	3.64	0.0256695
	hsa-miR-1237-5p	2.76	0.0222565	hsa-miR-654-5p	3.59	0.0135573
	hsa-miR-623	2.76	0.0243095	hsa-miR-105-3p	3.51	0.0105775
	hsa-miR-4481	2.75	0.0195027	hsa-miR-518e-3p	3.35	0.0153701
	hsa-miR-181c-3p	2.72	0.0271299	hsa-miR-668	3.31	0.0136796
	hsa-miR-3653	2.71	0.0256544	hsa-miR-1268b	3.3	0.0228053
	hsa-miR-4655-3p	2.64	0.0285489	hsa-miR-367-5p	3.15	0.026003
	hsa-miR-6071	2.62	0.0208679	hsa-miR-6133	3.11	0.0207937
	hsa-miR-636	2.59	0.022025	hsa-miR-1268a	3.04	0.0249578
	hsa-miR-5090	2.56	0.0483493	hsa-miR-1224-3p	3.01	0.0297275
	hsa-miR-548ay-3p	2.38	0.0331175	hsa-miR-3656	2.8	0.0398731
	hsa-miR-561-3p	2.36	0.0453794	hsa-miR-1537	2.76	0.0387439
	hsa-miR-1268a	2.33	0.0340529	hsa-miR-301b	2.75	0.03674
	hsa-miR-4285	2.29	0.0373672	hsa-miR-619	2.75	0.0431051
	hsa-miR-514b-5p	2.27	0.0444159	hsa-miR-6510-5p	2.63	0.0334621
	hsa-miR-5091	2.23	0.0466784	hsa-miR-4694-5p	2.48	0.0428162
	hsa-miR-3656	2.21	0.0421986	hsa-miR-5708	0.42	0.0464459
	hsa-miR-4669	2.21	0.0460268	hsa-miR-99a-3p	0.41	0.0471686
	hsa-miR-3676-5p	0.46	0.0470094	hsa-miR-4783-5p	0.4	0.0472649
	hsa-miR-5739	0.45	0.0428773	hsa-miR-572	0.38	0.033972
	hsa-miR-4780	0.45	0.0449203	hsa-miR-208b	0.37	0.0339673
	hsa-miR-6506-3p	0.44	0.0393073	hsa-miR-873-5p	0.37	0.0431634
	hsa-miR-6499-3p	0.44	0.0424248	hsa-miR-1292-3p	0.36	0.0246618
	hsa-miR-4767	0.43	0.0370891	hsa-miR-452-3p	0.36	0.0485383
	hsa-miR-5582-5p	0.42	0.0395609	hsa-miR-182-3p	0.35	0.0311323
	hsa-miR-1260b	0.4	0.0244649	hsa-miR-365b-5p	0.35	0.0343413
	hsa-miR-1227-3p	0.4	0.0300698	hsa-miR-4272	0.34	0.0341867
	hsa-miR-4436b-5p	0.4	0.0337215	hsa-miR-3621	0.34	0.0358785
	hsa-miR-1468	0.4	0.0456357	hsa-miR-4501	0.34	0.0420192
	hsa-miR-4764-5p	0.39	0.0215541	hsa-miR-548a-5p	0.33	0.0190551
	hsa-miR-651	0.39	0.0304208	hsa-miR-3193	0.32	0.018885
	hsa-miR-6716-3p	0.37	0.0271763	hsa-miR-671-3p	0.3	0.0142885
	hsa-miR-2276	0.36	0.0285337	hsa-miR-2052	0.3	0.0317003
	hsa-miR-365b-5p	0.36	0.030063	hsa-miR-541-3p	0.29	0.039253
	hsa-miR-1247-3p	0.36	0.0436788	hsa-miR-887	0.27	0.0288685
	hsa-miR-4526	0.34	0.0161647	hsa-miR-744-5p	0.26	0.0093175
	hsa-miR-490-5p	0.33	0.0230238	hsa-miR-642a-5p	0.22	0.0099327
	hsa-miR-596	0.32	0.0123278	hsa-miR-296-3p	0.21	0.0180521
	hsa-miR-6503-3p	0.29	0.0066831	hsa-miR-4666a-5p	0.18	0.0297106
	hsa-miR-4730	0.29	0.0114225	hsa-miR-1247-3p	0.18	0.0366819
	hsa-miR-4671-5p	0.26	0.0058339
	hsa-miR-483-3p	0.26	0.0132005
	hsa-miR-2052	0.25	0.0294035
	hsa-miR-6720-3p	0.24	0.017295
	hsa-miR-3151	0.23	0.0040036
	hsa-miR-6502-3p	0.2	0.0039473
	hsa-miR-937-3p	0.18	0.0047439
	hsa-miR-99a-3p	0.15	0.0069146
