# Supplementary material for: Construction of miRNA-miRNA networks revealing the complexity of miRNA-mediated mechanisms in trastuzumab treated breast cancer cell lines
Source: PLoS One. 2017 Oct 5;12(10):e0185558. doi: 10.1371/journal.pone.0185558 (PMC5628841; doi:10.1371/journal.pone.0185558)
Supplement: S3 Table — (XLS) [file pone.0185558.s005.xls]

## Sheet: sheet1
			miRNAs used (with the intersected Target Gene Lists and Pathway Enrichment Results) in BT474 Cells			miRNAs used (with the intersected Target Gene Lists and Pathway Enrichment Results) in SKBR3 Cells
			miRNA Ids	Fold Change	P-value	miRNA Ids	Fold Change	P-value
			hsa-miR-34c-3p	7.69	0.0035619	hsa-miR-580	16.18	0.0035767
			hsa-miR-588	5.96	0.0025896	hsa-miR-338-5p	10.54	0.0053048
			hsa-miR-580	5.89	0.001392	hsa-miR-5196-5p	8.86	0.0004095
			hsa-miR-374a-3p	5.88	0.002031	hsa-miR-4768-3p	7.68	0.0015653
			hsa-miR-616-3p	5.74	0.0145014	hsa-miR-890	6.76	0.0046371
			hsa-miR-3124-3p	5.59	0.0023436	hsa-miR-613	6.24	0.0350629
			hsa-miR-5088	5.46	0.004397	hsa-miR-2392	6.07	0.0015115
			hsa-miR-541-5p	5.08	0.036925	hsa-miR-1587	5.73	0.00205
			hsa-miR-493-3p	4.95	0.0201837	hsa-miR-1273f	5.72	0.0146927
			hsa-miR-551b-5p	4.79	0.0017209	hsa-miR-3923	5.59	0.002068
			hsa-miR-589-5p	4.77	0.0048072	hsa-miR-641	5.2	0.0244068
			hsa-miR-4789-5p	4.76	0.0053838	hsa-miR-330-5p	5.12	0.0051537
			hsa-miR-96-3p	4.74	0.039648	hsa-miR-744-3p	5	0.0048132
			hsa-miR-3680-3p	4.45	0.0072642	hsa-miR-3192	4.77	0.0063386
			hsa-miR-3137	4.37	0.017978	hsa-miR-519e-5p	4.61	0.0403843
			hsa-miR-222-5p	4.35	0.0025952	hsa-miR-33a-3p	4.53	0.0100228
			hsa-miR-4517	4.29	0.0159402	hsa-miR-4483	4.48	0.0058825
			hsa-miR-4726-5p	4.29	0.0226726	hsa-miR-520d-3p	4.48	0.0088293
			hsa-miR-382-5p	4.1	0.0235197	hsa-miR-942	4.45	0.0093181
			hsa-miR-892a	3.95	0.006282	hsa-miR-875-3p	4.42	0.0067122
			hsa-miR-5579-3p	3.93	0.0058513	hsa-miR-217	4.25	0.0343455
			hsa-miR-576-3p	3.81	0.0262989	hsa-miR-4680-5p	4.06	0.0100434
			hsa-miR-25-5p	3.79	0.0084336	hsa-miR-4472	3.92	0.0076724
			hsa-miR-302d-5p	3.73	0.0058038	hsa-miR-4481	3.86	0.0078399
			hsa-miR-135a-3p	3.7	0.0064201	hsa-miR-4644	3.86	0.0332585
			hsa-miR-559	3.67	0.011919	hsa-miR-4729	3.8	0.0134714
			hsa-miR-7-2-3p	3.6	0.0243815	hsa-miR-4259	3.71	0.0089303
			hsa-miR-4450	3.58	0.0100613	hsa-miR-3688-3p	3.66	0.015039
			hsa-miR-19a-5p	3.57	0.0288498	hsa-miR-921	3.61	0.0325676
			hsa-miR-33b-5p	3.46	0.0089694	hsa-miR-3127-5p	3.6	0.0237291
			hsa-miR-558	3.39	0.0150355	hsa-miR-181d	3.59	0.00896
			hsa-miR-26a-1-3p	3.38	0.0312461	hsa-miR-4447	3.59	0.0097844
			hsa-miR-4472	3.37	0.0090176	hsa-miR-513a-3p	3.53	0.0097532
			hsa-miR-3615	3.37	0.0131148	hsa-miR-380-5p	3.46	0.011821
			hsa-miR-612	3.36	0.0330173	hsa-miR-4270	3.43	0.0225049
			hsa-miR-29b-2-5p	3.34	0.0106147	hsa-miR-601	3.32	0.0463435
			hsa-miR-626	3.31	0.0101057	hsa-miR-4496	3.29	0.0221179
			hsa-miR-10a-3p	3.3	0.0126349	hsa-miR-143-3p	3.23	0.0143352
			hsa-miR-613	3.29	0.0096497	hsa-miR-607	3.19	0.0171518
			hsa-miR-146b-5p	3.24	0.0153374	hsa-miR-593-5p	3.17	0.017043
			hsa-miR-655	3.22	0.0213592	hsa-miR-130b-5p	3.17	0.0464179
			hsa-miR-3065-3p	3.22	0.0391592	hsa-miR-432-5p	3.14	0.0165288
			hsa-miR-3140-3p	3.21	0.0177114	hsa-miR-4701-3p	3.13	0.0159214
			hsa-miR-323b-5p	3.19	0.0298895	hsa-miR-544a	3.13	0.0161229
			hsa-miR-382-3p	3.18	0.0162142	hsa-miR-216b	3.08	0.0245426
			hsa-miR-581	3.17	0.0106609	hsa-miR-1226-3p	3.05	0.0292223
			hsa-miR-3116	3.13	0.0326677	hsa-miR-3194-5p	3.03	0.0300666
			hsa-miR-153	3.05	0.0117838	hsa-miR-138-2-3p	3.01	0.0393388
			hsa-miR-548au-5p	3.03	0.0124857	hsa-miR-4319	2.98	0.0461405
			hsa-miR-3922-3p	3.03	0.0406882	hsa-miR-3188	2.97	0.0263667
			hsa-miR-3689f	2.98	0.0150303	hsa-miR-4804-5p	2.91	0.0290683
			hsa-miR-578	2.95	0.0153884	hsa-miR-3115	2.91	0.0474336
			hsa-miR-3145-5p	2.93	0.0139513	hsa-miR-106a-3p	2.89	0.0483679
			hsa-miR-3189-3p	2.93	0.031948	hsa-miR-4420	2.88	0.0231269
			hsa-miR-345-3p	2.92	0.0332717	hsa-miR-3160-5p	2.87	0.027097
			hsa-miR-371a-5p	2.85	0.0194027	hsa-miR-4635	2.84	0.0302263
			hsa-miR-586	2.85	0.0333646	hsa-miR-4802-3p	2.84	0.0384047
			hsa-miR-181a-2-3p	2.84	0.0369684	hsa-miR-4322	2.81	0.027519
			hsa-miR-3191-5p	2.83	0.0177612	hsa-miR-548d-5p	2.77	0.0280122
			hsa-miR-4703-5p	2.78	0.0429846	hsa-miR-1273d	2.76	0.0331674
			hsa-miR-4476	2.76	0.0217607	hsa-miR-101-5p	2.75	0.0372327
			hsa-miR-3147	2.75	0.0386816	hsa-miR-3942-5p	2.72	0.033263
			hsa-miR-1263	2.74	0.021045	hsa-miR-5680	2.72	0.0386738
			hsa-miR-589-3p	2.73	0.0335676	hsa-miR-26a-1-3p	2.71	0.0354726
			hsa-miR-944	2.69	0.0345773	hsa-miR-664a-5p	2.7	0.0356383
			hsa-miR-124-5p	2.67	0.0324717	hsa-miR-493-3p	2.69	0.0410695
			hsa-miR-32-5p	2.66	0.0425868	hsa-miR-624-3p	2.69	0.0439128
			hsa-miR-548ac	2.65	0.0293663	hsa-miR-298	2.68	0.0341645
			hsa-miR-1914-5p	2.65	0.0488707	hsa-miR-4480	2.67	0.0340634
			hsa-miR-659-5p	2.64	0.0383175	hsa-miR-371a-5p	2.67	0.0391787
			hsa-miR-378h	2.63	0.0367366	hsa-miR-188-3p	2.66	0.0322202
			hsa-miR-3127-3p	2.6	0.0257542	hsa-miR-4417	2.66	0.0356218
			hsa-miR-519e-3p	2.57	0.0302709	hsa-miR-449a	2.65	0.0411413
			hsa-miR-4536-5p	2.54	0.0225334	hsa-miR-4478	2.64	0.0399584
			hsa-miR-148a-5p	2.54	0.0383422	hsa-miR-600	2.63	0.0399174
			hsa-miR-3165	2.51	0.0458365	hsa-miR-548b-3p	2.59	0.0440871
			hsa-miR-4538	2.49	0.0256661	hsa-miR-4757-5p	2.5	0.0415125
			hsa-miR-661	2.48	0.0436862	hsa-miR-589-5p	2.48	0.0465787
			hsa-miR-127-5p	2.45	0.033832	hsa-miR-509-5p	2.47	0.0468956
			hsa-miR-512-5p	2.43	0.031405	hsa-miR-3074-5p	0.41	0.0457593
			hsa-miR-3201	2.43	0.0368195	hsa-miR-568	0.41	0.0470609
			hsa-miR-548an	2.43	0.0433208	hsa-miR-4704-5p	0.4	0.0416762
			hsa-miR-4690-3p	2.41	0.028698	hsa-miR-4753-5p	0.4	0.0453722
			hsa-miR-3127-5p	2.41	0.0439468	hsa-miR-888-3p	0.4	0.0480647
			hsa-miR-30a-5p	2.4	0.0319136	hsa-miR-548ap-3p	0.39	0.0391108
			hsa-miR-5191	2.4	0.0398904	hsa-miR-938	0.39	0.0404244
			hsa-miR-3121-3p	2.39	0.032512	hsa-miR-5693	0.39	0.0412131
			hsa-miR-205-3p	2.37	0.0315901	hsa-miR-455-3p	0.39	0.0427923
			hsa-miR-181d	2.37	0.0398194	hsa-miR-4745-5p	0.38	0.0373768
			hsa-miR-601	2.36	0.0338262	hsa-miR-769-5p	0.38	0.0462243
			hsa-miR-548at-3p	2.35	0.0437055	hsa-miR-4713-5p	0.37	0.035361
			hsa-miR-101-3p	2.35	0.0454152	hsa-miR-615-5p	0.37	0.0356851
			hsa-miR-363-3p	2.34	0.0396449	hsa-miR-146b-3p	0.37	0.0430942
			hsa-miR-5571-3p	2.34	0.0397718	hsa-miR-18a-3p	0.36	0.0272841
			hsa-miR-5006-5p	2.34	0.0432462	hsa-miR-4441	0.36	0.0289106
			hsa-miR-1827	2.31	0.0412444	hsa-miR-649	0.36	0.0331432
			hsa-miR-4689	2.3	0.0347144	hsa-miR-127-5p	0.36	0.0411847
			hsa-miR-126-5p	2.3	0.0385031	hsa-miR-519e-3p	0.36	0.0461255
			hsa-miR-26a-2-3p	2.28	0.0407235	hsa-miR-3161	0.36	0.0473837
			hsa-miR-4790-3p	2.26	0.0483136	hsa-miR-151a-3p	0.36	0.0479245
			hsa-miR-503-5p	2.24	0.039505	hsa-miR-147b	0.36	0.0489651
			hsa-miR-4712-5p	2.23	0.0461138	hsa-miR-4714-3p	0.35	0.0236764
			hsa-miR-194-5p	2.15	0.0495861	hsa-miR-139-5p	0.35	0.0271049
			hsa-miR-7-5p	0.45	0.044045	hsa-miR-3612	0.35	0.0306426
			hsa-miR-378f	0.45	0.044336	hsa-miR-3116	0.35	0.0307848
			hsa-miR-4773	0.45	0.0447	hsa-miR-34c-3p	0.35	0.040274
			hsa-miR-4694-3p	0.45	0.044862	hsa-miR-548aq-5p	0.35	0.0461832
			hsa-miR-216b	0.45	0.049597	hsa-miR-219-1-3p	0.34	0.0191379
			hsa-miR-3688-5p	0.44	0.040456	hsa-miR-647	0.34	0.0304733
			hsa-miR-631	0.44	0.041159	hsa-miR-185-3p	0.34	0.03341
			hsa-miR-194-3p	0.44	0.043279	hsa-miR-382-3p	0.34	0.0355528
			hsa-miR-5100	0.43	0.035687	hsa-miR-506-5p	0.33	0.0187177
			hsa-miR-579	0.43	0.039119	hsa-miR-195-3p	0.33	0.019282
			hsa-miR-4657	0.43	0.041674	hsa-miR-1245b-3p	0.33	0.0221849
			hsa-miR-1273g-3p	0.43	0.042696	hsa-miR-4746-5p	0.33	0.0268011
			hsa-miR-4536-3p	0.43	0.044631	hsa-miR-3194-3p	0.33	0.0271336
			hsa-miR-4664-5p	0.43	0.044725	hsa-miR-545-5p	0.33	0.0345218
			hsa-miR-30d-3p	0.43	0.045841	hsa-miR-24-2-5p	0.33	0.0364761
			hsa-miR-3156-5p	0.43	0.046649	hsa-miR-3691-3p	0.33	0.0385537
			hsa-miR-93-3p	0.43	0.047812	hsa-miR-302d-3p	0.33	0.039633
			hsa-miR-3190-3p	0.42	0.039369	hsa-miR-4257	0.33	0.0403781
			hsa-miR-411-3p	0.42	0.044452	hsa-miR-3187-3p	0.32	0.0383202
			hsa-miR-3149	0.41	0.028	hsa-miR-5692a	0.31	0.0151513
			hsa-miR-4761-5p	0.41	0.032611	hsa-miR-548ah-5p	0.31	0.015168
			hsa-miR-138-2-3p	0.41	0.032798	hsa-miR-943	0.31	0.0202132
			hsa-miR-4658	0.41	0.038684	hsa-miR-2467-5p	0.31	0.0314174
			hsa-miR-1245a	0.41	0.04733	hsa-miR-5195-5p	0.3	0.0131912
			hsa-miR-5004-5p	0.41	0.048947	hsa-miR-511	0.3	0.0195919
			hsa-miR-146b-3p	0.4	0.025848	hsa-miR-4738-3p	0.29	0.01159
			hsa-miR-4257	0.4	0.025872	hsa-miR-4789-5p	0.29	0.0143541
			hsa-miR-18a-3p	0.4	0.034565	hsa-miR-4791	0.29	0.0206517
			hsa-miR-3691-3p	0.4	0.040471	hsa-miR-1915-5p	0.28	0.0154341
			hsa-miR-3662	0.4	0.045034	hsa-miR-578	0.28	0.0173729
			hsa-miR-100-3p	0.4	0.047178	hsa-miR-5591-5p	0.28	0.0285471
			hsa-miR-1910	0.39	0.033462	hsa-miR-655	0.25	0.0485127
			hsa-miR-4474-5p	0.39	0.036357	hsa-miR-514b-3p	0.24	0.0052405
			hsa-miR-4645-3p	0.39	0.049275	hsa-miR-567	0.24	0.0057375
			hsa-miR-302f	0.38	0.018649	hsa-miR-593-3p	0.24	0.0240894
			hsa-miR-653	0.38	0.022522	hsa-miR-545-3p	0.23	0.0064965
			hsa-miR-629-3p	0.38	0.027138	hsa-miR-627	0.23	0.0074825
			hsa-miR-665	0.38	0.033112	hsa-miR-501-5p	0.22	0.0101111
			hsa-miR-4659a-5p	0.38	0.037261	hsa-miR-615-3p	0.21	0.0100128
			hsa-miR-3605-5p	0.38	0.037518	hsa-miR-581	0.2	0.0073494
			hsa-miR-3678-5p	0.38	0.044968	hsa-miR-10b-5p	0.16	0.008059
			hsa-miR-1296	0.37	0.017903	hsa-miR-3976	0.16	0.0283774
			hsa-miR-1825	0.37	0.019493	hsa-miR-514a-5p	0.15	0.0014638
			hsa-miR-150-3p	0.37	0.021953	hsa-miR-3684	0.13	0.0023134
			hsa-miR-33a-3p	0.37	0.029838	hsa-miR-190a	0.13	0.0439394
			hsa-miR-200a-5p	0.37	0.048149	hsa-miR-4760-5p	0.11	0.021372
			hsa-miR-1302	0.36	0.019368	hsa-miR-19a-5p	0.1	0.0309777
			hsa-miR-4525	0.36	0.024332	hsa-miR-345-5p	0.064	0.0010757
			hsa-miR-5700	0.36	0.029399	hsa-miR-339-3p	0.057	0.004607
			hsa-miR-335-3p	0.36	0.031598	hsa-miR-200a-3p	0.048	0.041457
			hsa-miR-3148	0.36	0.036055
			hsa-miR-513c-3p	0.36	0.045994
			hsa-miR-658	0.35	0.017631
			hsa-miR-3064-3p	0.35	0.026775
			hsa-miR-185-3p	0.34	0.024897
			hsa-miR-3133	0.34	0.04446
			hsa-miR-1287	0.34	0.04582
			hsa-miR-548aq-5p	0.34	0.046453
			hsa-miR-3622a-5p	0.33	0.012836
			hsa-miR-130b-5p	0.33	0.024566
			hsa-miR-19b-2-5p	0.33	0.025279
			hsa-miR-647	0.32	0.009402
			hsa-miR-4642	0.32	0.011003
			hsa-miR-3064-5p	0.32	0.019245
			hsa-miR-3909	0.32	0.022053
			hsa-miR-4793-5p	0.32	0.033852
			hsa-miR-32-3p	0.32	0.03757
			hsa-miR-4426	0.32	0.044844
			hsa-miR-4316	0.31	0.010588
			hsa-miR-4777-5p	0.31	0.011224
			hsa-miR-1185-5p	0.31	0.014357
			hsa-miR-606	0.31	0.018703
			hsa-miR-4763-5p	0.31	0.021724
			hsa-miR-4746-5p	0.31	0.025443
			hsa-miR-4428	0.3	0.01068
			hsa-miR-4539	0.3	0.032215
			hsa-miR-497-3p	0.3	0.047564
			hsa-miR-5196-3p	0.29	0.013125
			hsa-miR-27a-5p	0.29	0.019446
			hsa-miR-4728-3p	0.28	0.011165
			hsa-miR-615-3p	0.28	0.011223
			hsa-miR-3591-3p	0.28	0.024065
			hsa-miR-3678-3p	0.27	0.040063
			hsa-miR-3184-3p	0.26	0.008187
			hsa-miR-526b-3p	0.26	0.012269
			hsa-miR-485-5p	0.25	0.009075
			hsa-miR-3674	0.25	0.033165
			hsa-miR-943	0.24	0.032718
			hsa-miR-1255b-5p	0.23	0.010422
			hsa-miR-296-3p	0.23	0.02216
			hsa-miR-4748	0.23	0.02776
			hsa-miR-4290	0.22	0.002642
			hsa-miR-422a	0.22	0.011268
			hsa-miR-885-5p	0.22	0.014652
			hsa-miR-5692b	0.22	0.031002
			hsa-miR-545-5p	0.21	0.007942
			hsa-miR-4434	0.21	0.021298
			hsa-miR-300	0.2	0.003485
			hsa-miR-567	0.2	0.004441
			hsa-miR-1228-5p	0.2	0.01359
			hsa-miR-876-5p	0.19	0.001384
			hsa-miR-3671	0.18	0.001264
			hsa-miR-379-3p	0.15	0.02995
			hsa-miR-5692a	0.12	0.007352
			hsa-miR-466	0.11	0.000495
