# Supplementary material for: Construction of miRNA-miRNA networks revealing the complexity of miRNA-mediated mechanisms in trastuzumab treated breast cancer cell lines
Source: PLoS One. 2017 Oct 5;12(10):e0185558. doi: 10.1371/journal.pone.0185558 (PMC5628841; doi:10.1371/journal.pone.0185558)
Supplement: S4 Table — (XLSX) [file pone.0185558.s006.xlsx]

## Sheet: SKBR3
The central nodes of the networks in trastuzumab treated SKBR3 cells
Node Name	Degree Score
hsa-miR-3976	9
hsa-miR-548b-5p	9
hsa-miR-4480	9
hsa-miR-548d-5p	8
hsa-miR-3194-5p	8
hsa-miR-4259	8
hsa-miR-519e-5p	8
hsa-miR-4478	8
hsa-miR-4496	7
hsa-miR-4635	7
hsa-miR-581	7
hsa-miR-10b-5p	7
hsa-miR-769-5p	6
hsa-miR-190a-5p	6
hsa-miR-216b	6
hsa-miR-513a-3p	6
hsa-miR-200a-3p	6
hsa-miR-298	6
hsa-miR-3942-5p	6
hsa-miR-520d-3p	6
hsa-miR-302d-3p	6
hsa-miR-4680-5p	6
hsa-miR-2467-5p	6
hsa-miR-3684	5
hsa-miR-4270	5
hsa-miR-3688-3p	5
hsa-miR-4757-5p	4
hsa-miR-3136-5p	4
hsa-miR-890	4
hsa-miR-106a-3p	3
hsa-miR-1273d	3
hsa-miR-4208-3p	3
hsa-miR-130b-5p	3
hsa-miR-615-5p	3
hsa-miR-143-3p	3
hsa-miR-627	3
hsa-miR-1587	3
hsa-miR-127-5p	3
hsa-miR-3192	3
hsa-miR-3923	3
hsa-miR-624-3p	3
hsa-miR-942	3
hsa-miR-545-3p	3
hsa-miR-1915-5p	3
hsa-miR-5195-5p	3
hsa-miR-101-5p	2
hsa-miR-4714-3p	2
hsa-miR-4420	2
hsa-miR-1273f	2
hsa-miR-514a-5p	2
hsa-miR-593-5p	2
hsa-miR-3161	2
hsa-miR-4319	2
hsa-miR-449a	2
hsa-miR-938	2
hsa-miR-5680	2
hsa-miR-5693	2
hsa-miR-601	2
hsa-miR-578	2
hsa-miR-5196-5p	1
hsa-miR-3612	1
hsa-miR-330-5p	1
hsa-miR-544a	1
hsa-miR-19a-5p	1
hsa-miR-3194-3p	1
hsa-miR-589-5p	1
hsa-miR-3074-5p	1
hsa-miR-147b	1
hsa-miR-649	1
hsa-miR-151-3p	1
hsa-miR-455-3p	1
hsa-miR-4789-5p	1
hsa-miR-888-3p	1

## Sheet: BT474
The central nodes of the networks in trastuzumab treated BT474 cells
Node Name	Degree Score
hsa-miR-3671	19
hsa-miR-4474-5p	16
hsa-miR-559	15
hsa-miR-4517	15
hsa-miR-485-5p	14
hsa-miR-558	13
hsa-miR-29b-2-5p	13
hsa-miR-150-3p	12
hsa-miR-411-3p	12
hsa-miR-526b-3p	12
hsa-miR-93-3p	11
hsa-miR-551b-5p	10
hsa-miR-5579-3p	10
hsa-miR-146b-5p	10
hsa-miR-3121-3p	10
hsa-miR-4257	10
hsa-miR-3149	9
hsa-miR-5692b	9
hsa-miR-205-3p	9
hsa-miR-216b	9
hsa-miR-3064-3p	9
hsa-miR-32-3p	9
hsa-miR-541-5p	8
hsa-miR-1287	8
hsa-miR-503-5p	8
hsa-miR-382-3p	8
hsa-miR-3156-5p	8
hsa-miR-944	8
hsa-miR-3605-5p	8
hsa-miR-659-5p	8
hsa-miR-513c-3p	8
hsa-miR-4645-3p	8
hsa-miR-466	7
hsa-miR-1245a	7
hsa-miR-3190-3p	7
hsa-miR-4525	7
hsa-miR-578	7
hsa-miR-629-3p	7
hsa-miR-7-5p	7
hsa-miR-422a	7
hsa-miR-4434	7
hsa-miR-581	7
hsa-miR-101-3p	6
hsa-miR-3189	6
hsa-miR-130b-5p	6
hsa-miR-345-3p	6
hsa-miR-126-5p	6
hsa-miR-194-3p	6
hsa-miR-4664	6
hsa-miR-146b-3p	6
hsa-miR-4536-5p	6
hsa-miR-5692a	6
hsa-miR-4761-5p	6
hsa-miR-3148	6
hsa-miR-601	6
hsa-miR-497	6
hsa-miR-374a-3p	6
hsa-miR-4428	5
hsa-miR-4748	5
hsa-miR-3909	5
hsa-miR-7-3p	5
hsa-miR-631	5
hsa-miR-1827	5
hsa-miR-19a-5p	5
hsa-miR-19b-2-5p	5
hsa-miR-27a-5p	5
hsa-miR-302f	5
hsa-miR-3133	5
hsa-miR-4694-3p	4
hsa-miR-519e-3p	4
hsa-miR-1302	4
hsa-miR-548ac	4
hsa-miR-296-3p	4
hsa-miR-4290	4
hsa-miR-4726	4
hsa-miR-323b-5p	4
hsa-miR-3674	3
hsa-miR-5196-3p	3
hsa-miR-4539	3
hsa-miR-2392	3
hsa-miR-4450	3
hsa-miR-148a-5p	3
hsa-miR-153	3
hsa-miR-181a-2-3p	3
hsa-miR-1825	3
hsa-miR-5004-5p	3
hsa-miR-1914-5p	3
hsa-miR-588	3
hsa-miR-300	3
hsa-miR-3116	3
hsa-miR-885-5p	3
hsa-miR-5700	3
hsa-miR-5571-3p	3
hsa-miR-100-3p	2
hsa-miR-1185	2
hsa-miR-3622a-5p	2
hsa-miR-1273g-3p	2
hsa-miR-127-5p	2
hsa-miR-135a-3p	2
hsa-miR-606	2
hsa-miR-5009-3p	2
hsa-miR-200a-5p	2
hsa-miR-3065-3p	2
hsa-miR-4703-5p	2
hsa-miR-589-5p	2
hsa-miR-4689	2
hsa-miR-3678-3p	2
hsa-miR-3662	2
hsa-miR-4472	2
hsa-miR-4476	2
hsa-miR-658	2
hsa-miR-647	2
hsa-miR-10a-3p	1
hsa-miR-4728-3p	1
hsa-miR-1296	1
hsa-miR-612	1
hsa-miR-4793	1
hsa-miR-138-2-3p	1
hsa-miR-3140-3p	1
hsa-miR-5006-5p	1
hsa-miR-626	1
hsa-miR-3127-3p	1
hsa-miR-3922-3p	1
hsa-miR-548an	1
hsa-miR-185-3p	1
hsa-miR-493-3p	1
hsa-miR-26a-2-3p	1
hsa-miR-26a-1-3p	1
hsa-miR-4760-3p	1
hsa-miR-30d-3p	1
hsa-miR-3147	1
hsa-miR-3191-5p	1
hsa-miR-3184-3p	1
hsa-miR-3201	1
hsa-miR-32-5p	1
hsa-miR-363-3p	1
hsa-miR-33a-3p	1
hsa-miR-34c-3p	1
hsa-miR-3615	1
hsa-miR-943	1
hsa-miR-3680-3p	1
hsa-miR-876-5p	1
hsa-miR-589-3p	1
hsa-miR-567	1
hsa-miR-613	1
hsa-miR-4746	1
hsa-miR-4777	1
hsa-miR-665	1
hsa-miR-616-3p	1
hsa-miR-96-3p	1
