# Supplementary material for: Construction of miRNA-miRNA networks revealing the complexity of miRNA-mediated mechanisms in trastuzumab treated breast cancer cell lines
Source: PLoS One. 2017 Oct 5;12(10):e0185558. doi: 10.1371/journal.pone.0185558 (PMC5628841; doi:10.1371/journal.pone.0185558)
Supplement: S5 Table — (XLSX) [file pone.0185558.s007.xlsx]

## Sheet: bt474_cluster1
		The largest cluster in BT474 network
		miRNA ID (node)	Interactions (edge)	miRNA ID (node)	Edge Weight
		hsa-miR-3064-3p	([path:hsa00982]_[path:hsa00980]_[path:hsa00830]_[path:hsa00500]_[path:hsa00860]_[path:hsa00053]_[path:hsa00140]_[path:hsa00983]_[path:hsa00514]_[path:hsa00040]_)	hsa-miR-32-3p	10
		hsa-miR-216b	([path:hsa00500]_[path:hsa00860]_[path:hsa00514]_[path:hsa00040]_[path:hsa00053]_[path:hsa00980]_[path:hsa00982]_[path:hsa00983]_[path:hsa00140]_[path:hsa00830]_)	hsa-miR-3064-3p	10
		hsa-miR-216b	([path:hsa00500]_[path:hsa00860]_[path:hsa00514]_[path:hsa00040]_[path:hsa00053]_[path:hsa00980]_[path:hsa00982]_[path:hsa00983]_[path:hsa00140]_[path:hsa00830]_)	hsa-miR-32-3p	10
		hsa-miR-32-3p	([path:hsa00982]_[path:hsa00980]_[path:hsa00514]_[path:hsa00860]_[path:hsa00040]_[path:hsa00053]_[path:hsa00983]_)	hsa-miR-513c-3p	7
		hsa-miR-3064-3p	([path:hsa00982]_[path:hsa00980]_[path:hsa00860]_[path:hsa00053]_[path:hsa00983]_[path:hsa00514]_[path:hsa00040]_)	hsa-miR-513c-3p	7
		hsa-miR-216b	([path:hsa00860]_[path:hsa00514]_[path:hsa00040]_[path:hsa00053]_[path:hsa00980]_[path:hsa00982]_[path:hsa00983]_)	hsa-miR-513c-3p	7
		hsa-miR-32-3p	([path:hsa00982]_[path:hsa00980]_[path:hsa00830]_[path:hsa00500]_[path:hsa00860]_)	hsa-miR-581	5
		hsa-miR-3064-3p	([path:hsa00982]_[path:hsa00980]_[path:hsa00830]_[path:hsa00500]_[path:hsa00860]_)	hsa-miR-581	5
		hsa-miR-32-3p	([path:hsa00500]_[path:hsa00514]_[path:hsa00860]_[path:hsa00040]_[path:hsa00053]_)	hsa-miR-944	5
		hsa-miR-3064-3p	([path:hsa00500]_[path:hsa00860]_[path:hsa00053]_[path:hsa00514]_[path:hsa00040]_)	hsa-miR-944	5
		hsa-miR-216b	([path:hsa00500]_[path:hsa00860]_[path:hsa00980]_[path:hsa00982]_[path:hsa00830]_)	hsa-miR-581	5
		hsa-miR-216b	([path:hsa00500]_[path:hsa00860]_[path:hsa00514]_[path:hsa00040]_[path:hsa00053]_)	hsa-miR-944	5
		hsa-miR-4474-5p	([path:hsa04350]_[path:hsa00830]_[path:hsa00860]_[path:hsa01100]_)	hsa-miR-581	4
		hsa-miR-32-3p	([path:hsa00982]_[path:hsa00980]_[path:hsa00830]_[path:hsa00983]_)	hsa-miR-4761-5p	4
		hsa-miR-3064-3p	([path:hsa00982]_[path:hsa00980]_[path:hsa00830]_[path:hsa00983]_)	hsa-miR-4761-5p	4
		hsa-miR-216b	([path:hsa00980]_[path:hsa00982]_[path:hsa00983]_[path:hsa00830]_)	hsa-miR-4761-5p	4
		hsa-miR-513c-3p	([path:hsa00860]_[path:hsa00982]_[path:hsa01100]_[path:hsa00980]_)	hsa-miR-581	4
		hsa-miR-513c-3p	([path:hsa00860]_[path:hsa00514]_[path:hsa00053]_[path:hsa00040]_)	hsa-miR-944	4
		hsa-miR-4474-5p	([path:hsa04062]_[path:hsa00860]_[path:hsa04060]_)	hsa-miR-944	3
		hsa-miR-558	([path:hsa01100]_[path:hsa00982]_[path:hsa00830]_)	hsa-miR-581	3
		hsa-miR-32-3p	([path:hsa00982]_[path:hsa00140]_[path:hsa00983]_)	hsa-miR-3605-5p	3
		hsa-miR-32-3p	([path:hsa00830]_[path:hsa00140]_[path:hsa00860]_)	hsa-miR-4474-5p	3
		hsa-miR-3064-3p	([path:hsa00982]_[path:hsa00140]_[path:hsa00983]_)	hsa-miR-3605-5p	3
		hsa-miR-3064-3p	([path:hsa00830]_[path:hsa00860]_[path:hsa00140]_)	hsa-miR-4474-5p	3
		hsa-miR-32-3p	([path:hsa00982]_[path:hsa00830]_[path:hsa00983]_)	hsa-miR-558	3
		hsa-miR-3064-3p	([path:hsa00982]_[path:hsa00830]_[path:hsa00983]_)	hsa-miR-558	3
		hsa-miR-4761-5p	([path:hsa00980]_[path:hsa00983]_[path:hsa00982]_)	hsa-miR-513c-3p	3
		hsa-miR-4761-5p	([path:hsa00830]_[path:hsa00983]_[path:hsa00982]_)	hsa-miR-558	3
		hsa-miR-4761-5p	([path:hsa00830]_[path:hsa00980]_[path:hsa00982]_)	hsa-miR-581	3
		hsa-miR-33a-3p	([path:hsa01100]_[path:hsa00514]_[path:hsa00860]_)	hsa-miR-513c-3p	3
		hsa-miR-216b	([path:hsa00982]_[path:hsa00983]_[path:hsa00140]_)	hsa-miR-3605-5p	3
		hsa-miR-216b	([path:hsa00860]_[path:hsa00140]_[path:hsa00830]_)	hsa-miR-4474-5p	3
		hsa-miR-3605-5p	([path:hsa04350]_[path:hsa00140]_[path:hsa04062]_)	hsa-miR-4474-5p	3
		hsa-miR-513c-3p	([path:hsa00983]_[path:hsa00982]_[path:hsa01100]_)	hsa-miR-558	3
		hsa-miR-216b	([path:hsa00982]_[path:hsa00983]_[path:hsa00830]_)	hsa-miR-558	3
		hsa-miR-4474-5p	([path:hsa00830]_[path:hsa01100]_[path:hsa04060]_)	hsa-miR-558	3

## Sheet: bt474_cluster2
		The Second Largest Cluster in BT474 Network
		miRNA ID (node)	Interactions (edge)	miRNA ID (node)	Edge weight
		hsa-miR-3121-3p	([path:hsa05160]_[path:hsa04620]_[path:hsa04650]_[path:hsa04623]_[path:hsa04630]_[path:hsa04622]_[path:hsa05320]_[path:hsa04140]_[path:hsa04060]_)	hsa-miR-5692a	9
		hsa-miR-5692a	([path:hsa05320]_[path:hsa04140]_[path:hsa04620]_[path:hsa04622]_[path:hsa04630]_[path:hsa04060]_)	hsa-miR-5692b	6
		hsa-miR-4517	([path:hsa04630]_[path:hsa05320]_[path:hsa04622]_[path:hsa04060]_[path:hsa04140]_[path:hsa04650]_)	hsa-miR-5692a	6
		hsa-miR-3121-3p	([path:hsa04650]_[path:hsa04630]_[path:hsa04622]_[path:hsa05320]_[path:hsa04140]_[path:hsa04060]_)	hsa-miR-4517	6
		hsa-miR-3121-3p	([path:hsa04620]_[path:hsa04630]_[path:hsa04622]_[path:hsa05320]_[path:hsa04140]_[path:hsa04060]_)	hsa-miR-5692b	6
		hsa-miR-4517	([path:hsa04630]_[path:hsa05320]_[path:hsa04622]_[path:hsa04060]_[path:hsa04140]_)	hsa-miR-5692b	5
		hsa-miR-3121-3p	([path:hsa05160]_[path:hsa04623]_[path:hsa04630]_[path:hsa05320]_[path:hsa04140]_)	hsa-miR-3133	5
		hsa-miR-3133	([path:hsa04630]_[path:hsa05320]_[path:hsa05160]_[path:hsa04623]_[path:hsa04140]_)	hsa-miR-5692a	5
		hsa-miR-3909	([path:hsa04916]_[path:hsa05217]_[path:hsa04060]_[path:hsa04630]_)	hsa-miR-5692b	4
		hsa-miR-205-3p	([path:hsa05323]_[path:hsa04622]_[path:hsa04060]_[path:hsa04620]_)	hsa-miR-3121-3p	4
		hsa-miR-1273g-3p	([path:hsa04916]_[path:hsa04060]_[path:hsa05217]_)	hsa-miR-3909	3
		hsa-miR-1273g-3p	([path:hsa04916]_[path:hsa04060]_[path:hsa05217]_)	hsa-miR-5692b	3
		hsa-miR-3909	([path:hsa05140]_[path:hsa04060]_[path:hsa04630]_)	hsa-miR-411-3p	3
		hsa-miR-3909	([path:hsa00830]_[path:hsa04060]_[path:hsa04630]_)	hsa-miR-4517	3
		hsa-miR-411-3p	([path:hsa04630]_[path:hsa04060]_[path:hsa04010]_)	hsa-miR-4257	3
		hsa-miR-411-3p	([path:hsa01100]_[path:hsa04630]_[path:hsa04060]_)	hsa-miR-4517	3
		hsa-miR-205-3p	([path:hsa04640]_[path:hsa03320]_[path:hsa05144]_)	hsa-miR-493-3p	3
		hsa-miR-4257	([path:hsa04630]_[path:hsa04060]_[path:hsa05320]_)	hsa-miR-4517	3
		hsa-miR-205-3p	([path:hsa04622]_[path:hsa04060]_[path:hsa04620]_)	hsa-miR-5692a	3
		hsa-miR-205-3p	([path:hsa04622]_[path:hsa04060]_[path:hsa04620]_)	hsa-miR-5692b	3
		hsa-miR-4257	([path:hsa04630]_[path:hsa04060]_[path:hsa05320]_)	hsa-miR-5692a	3
		hsa-miR-4257	([path:hsa04630]_[path:hsa04060]_[path:hsa05320]_)	hsa-miR-5692b	3
		hsa-miR-3121-3p	([path:hsa05323]_[path:hsa04630]_[path:hsa04060]_)	hsa-miR-411-3p	3
		hsa-miR-3121-3p	([path:hsa04630]_[path:hsa05320]_[path:hsa04060]_)	hsa-miR-4257	3
		hsa-miR-3133	([path:hsa04630]_[path:hsa05320]_[path:hsa04140]_)	hsa-miR-4517	3
		hsa-miR-3133	([path:hsa04630]_[path:hsa05320]_[path:hsa04140]_)	hsa-miR-5692b	3

## Sheet: b474_cluster3
	The Third Largest Cluster in BT474 network
	miRNA ID (node)	Interactions (edge)	miRNA ID (node)	Edge weight
	hsa-miR-578	([path:hsa05414]_[path:hsa05410]_[path:hsa04010]_)	hsa-miR-629-3p	3
	hsa-miR-29b-2-5p	([path:hsa04640]_[path:hsa04060]_[path:hsa04630]_)	hsa-miR-3156-5p	3
	hsa-miR-578	([path:hsa05211]_[path:hsa05200]_[path:hsa04010]_)	hsa-miR-631	3
	hsa-miR-578	([path:hsa05211]_[path:hsa05414]_[path:hsa05200]_[path:hsa04010]_)	hsa-miR-7-5p	4
	hsa-miR-29b-2-5p	([path:hsa05410]_[path:hsa04010]_[path:hsa05211]_)	hsa-miR-578	3
	hsa-miR-29b-2-5p	([path:hsa04260]_[path:hsa05410]_[path:hsa04010]_[path:hsa04060]_)	hsa-miR-629-3p	4
	hsa-miR-29b-2-5p	([path:hsa04010]_[path:hsa04060]_[path:hsa04630]_)	hsa-miR-659-5p	3
	hsa-miR-29b-2-5p	([path:hsa05220]_[path:hsa04260]_[path:hsa04010]_[path:hsa05211]_)	hsa-miR-7-5p	4
	hsa-miR-629-3p	([path:hsa04260]_[path:hsa04010]_[path:hsa05414]_)	hsa-miR-7-5p	3
	hsa-miR-631	([path:hsa05200]_[path:hsa04010]_[path:hsa05211]_)	hsa-miR-7-5p	3
	hsa-miR-19a-5p	([path:hsa04060]_[path:hsa04630]_[path:hsa04020]_[path:hsa04640]_[path:hsa05016]_)	hsa-miR-19b-2-5p	5
	hsa-miR-19a-5p	([path:hsa04060]_[path:hsa04630]_[path:hsa04640]_)	hsa-miR-29b-2-5p	3
	hsa-miR-19a-5p	([path:hsa04060]_[path:hsa04630]_[path:hsa04640]_)	hsa-miR-3156-5p	3
	hsa-miR-19a-5p	([path:hsa04060]_[path:hsa04630]_[path:hsa05016]_)	hsa-miR-659-5p	3
	hsa-miR-19b-2-5p	([path:hsa04060]_[path:hsa04630]_[path:hsa04640]_)	hsa-miR-29b-2-5p	3
	hsa-miR-19b-2-5p	([path:hsa04060]_[path:hsa04630]_[path:hsa04640]_)	hsa-miR-3156-5p	3
	hsa-miR-19b-2-5p	([path:hsa04060]_[path:hsa04630]_[path:hsa05016]_)	hsa-miR-659-5p	3

## Sheet: KEGG pathway dictionary
Metabolism	ID
Overview
01200 Carbon metabolism	hsa01200
01210 2-Oxocarboxylic acid metabolism	hsa01210
01212 Fatty acid metabolism	hsa01212
01230 Biosynthesis of amino acids	hsa01230
01220 Degradation of aromatic compounds	hsa01220
Carbohydrate metabolism
00010 Glycolysis / Gluconeogenesis	hsa00010
00020 Citrate cycle (TCA cycle) [	hsa00020
00030 Pentose phosphate pathway	hsa00030
00040 Pentose and glucuronate interconversions	hsa00040
00051 Fructose and mannose metabolism	hsa00051
00052 Galactose metabolism	hsa00052
00053 Ascorbate and aldarate metabolism	hsa00053
00500 Starch and sucrose metabolism	hsa00500
00520 Amino sugar and nucleotide sugar metabolism	hsa00520
00620 Pyruvate metabolism	hsa00620
00630 Glyoxylate and dicarboxylate metabolism	hsa00630
00640 Propanoate metabolism	hsa00640
00650 Butanoate metabolism	hsa00650
00660 C5-Branched dibasic acid metabolism
00562 Inositol phosphate metabolism	hsa00562
Energy metabolism
00190 Oxidative phosphorylation	hsa00190
00195 Photosynthesis
00196 Photosynthesis - antenna proteins
00194 Photosynthesis proteins
00710 Carbon fixation in photosynthetic organisms
00720 Carbon fixation pathways in prokaryotes
00680 Methane metabolism
00910 Nitrogen metabolism	hsa00910
00920 Sulfur metabolism	hsa00920
Lipid metabolism
00061 Fatty acid biosynthesis	hsa00061
00062 Fatty acid elongation	hsa00062
00071 Fatty acid degradation	hsa00071
00072 Synthesis and degradation of ketone bodies	hsa00072
00073 Cutin, suberine and wax biosynthesis
00100 Steroid biosynthesis	hsa00100
00120 Primary bile acid biosynthesis	hsa00120
00121 Secondary bile acid biosynthesis
00140 Steroid hormone biosynthesis	hsa00140
00561 Glycerolipid metabolism	hsa00561
00564 Glycerophospholipid metabolism	hsa00564
00565 Ether lipid metabolism	hsa00565
00600 Sphingolipid metabolism	hsa00600
00590 Arachidonic acid metabolism	[PATH:hsa00590]
00591 Linoleic acid metabolism	[PATH:hsa00591]
00592 alpha-Linolenic acid metabolism	[PATH:hsa00592]
01040 Biosynthesis of unsaturated fatty acids	[PATH:hsa01040]
01004 Lipid biosynthesis proteins	[BR:hsa01004]
Nucleotide metabolism
00230 Purine metabolism	[PATH:hsa00230]
00240 Pyrimidine metabolism	[PATH:hsa00240]
Amino acid metabolism
00250 Alanine, aspartate and glutamate metabolism	[PATH:hsa00250]
00260 Glycine, serine and threonine metabolism	[PATH:hsa00260]
00270 Cysteine and methionine metabolism	[PATH:hsa00270]
00280 Valine, leucine and isoleucine degradation	[PATH:hsa00280]
00290 Valine, leucine and isoleucine biosynthesis	[PATH:hsa00290]
00300 Lysine biosynthesis	[PATH:hsa00300]
00310 Lysine degradation	[PATH:hsa00310]
00220 Arginine biosynthesis	[PATH:hsa00220]
00330 Arginine and proline metabolism	[PATH:hsa00330]
00340 Histidine metabolism	[PATH:hsa00340]
00350 Tyrosine metabolism	[PATH:hsa00350]
00360 Phenylalanine metabolism	[PATH:hsa00360]
00380 Tryptophan metabolism	[PATH:hsa00380]
00400 Phenylalanine, tyrosine and tryptophan biosynthesis	[PATH:hsa00400]
01007 Amino acid related enzymes	[BR:hsa01007]
Metabolism of other amino acids
Glycan biosynthesis and metabolism
01003 Glycosyltransferases	[BR:hsa01003]
00510 N-Glycan biosynthesis	[PATH:hsa00510]
00513 Various types of N-glycan biosynthesis
00512 Mucin type O-glycan biosynthesis	[PATH:hsa00512]
00514 Other types of O-glycan biosynthesis	[PATH:hsa00514]
00532 Glycosaminoglycan biosynthesis - chondroitin sulfate / dermatan sulfate	[PATH:hsa00532]
00534 Glycosaminoglycan biosynthesis - heparan sulfate / heparin	[PATH:hsa00534]
00533 Glycosaminoglycan biosynthesis - keratan sulfate	[PATH:hsa00533]
00535 Proteoglycans [BR:hsa00535]
00536 Glycosaminoglycan binding proteins	[BR:hsa00536]
00531 Glycosaminoglycan degradation	[PATH:hsa00531]
00563 Glycosylphosphatidylinositol(GPI)-anchor biosynthesis	[PATH:hsa00563]
00601 Glycosphingolipid biosynthesis - lacto and neolacto series	[PATH:hsa00601]
00603 Glycosphingolipid biosynthesis - globo series	[PATH:hsa00603]
00604 Glycosphingolipid biosynthesis - ganglio series	[PATH:hsa00604]
00540 Lipopolysaccharide biosynthesis
01005 Lipopolysaccharide biosynthesis proteins
00550 Peptidoglycan biosynthesis
00511 Other glycan degradation	hsa00511
Metabolism of cofactors and vitamins
00730 Thiamine metabolism	hsa00730
00740 Riboflavin metabolism	hsa00740
00750 Vitamin B6 metabolism	hsa00750
00760 Nicotinate and nicotinamide metabolism	hsa00760
00770 Pantothenate and CoA biosynthesis	[PATH:hsa00770]
00780 Biotin metabolism	[PATH:hsa00780]
00785 Lipoic acid metabolism	[PATH:hsa00785]
00790 Folate biosynthesis	[PATH:hsa00790]
00670 One carbon pool by folate	[PATH:hsa00670]
00830 Retinol metabolism	[PATH:hsa00830]
00860 Porphyrin and chlorophyll metabolism	[PATH:hsa00860]
00130 Ubiquinone and other terpenoid-quinone biosynthesis	[PATH:hsa00130]
Metabolism of terpenoids and polyketides
01006 Prenyltransferases	hsa01006
00900 Terpenoid backbone biosynthesis	hsa00900
00902 Monoterpenoid biosynthesis
00909 Sesquiterpenoid and triterpenoid biosynthesis
00904 Diterpenoid biosynthesis
00906 Carotenoid biosynthesis
00905 Brassinosteroid biosynthesis
00981 Insect hormone biosynthesis
00908 Zeatin biosynthesis
00903 Limonene and pinene degradation
00281 Geraniol degradation
01008 Polyketide biosynthesis proteins
01052 Type I polyketide structures
00522 Biosynthesis of 12-, 14- and 16-membered macrolides
01051 Biosynthesis of ansamycins
01056 Biosynthesis of type II polyketide backbone
01057 Biosynthesis of type II polyketide products
00253 Tetracycline biosynthesis
00523 Polyketide sugar unit biosynthesis
01054 Nonribosomal peptide structures
01053 Biosynthesis of siderophore group nonribosomal peptides
01055 Biosynthesis of vancomycin group antibiotics
Biosynthesis of other secondary metabolites
00940 Phenylpropanoid biosynthesis
00945 Stilbenoid, diarylheptanoid and gingerol biosynthesis
00941 Flavonoid biosynthesis
00944 Flavone and flavonol biosynthesis
00942 Anthocyanin biosynthesis
00943 Isoflavonoid biosynthesis
00901 Indole alkaloid biosynthesis
00403 Indole diterpene alkaloid biosynthesis
00950 Isoquinoline alkaloid biosynthesis
00960 Tropane, piperidine and pyridine alkaloid biosynthesis
01058 Acridone alkaloid biosynthesis
00232 Caffeine metabolism	hsa00232
00965 Betalain biosynthesis
00966 Glucosinolate biosynthesis
00402 Benzoxazinoid biosynthesis
00311 Penicillin and cephalosporin biosynthesis
00332 Carbapenem biosynthesis
00261 Monobactam biosynthesis
00331 Clavulanic acid biosynthesis
00521 Streptomycin biosynthesis
00524 Butirosin and neomycin biosynthesis	hsa00524
00231 Puromycin biosynthesis
00401 Novobiocin biosynthesis
00254 Aflatoxin biosynthesis
Xenobiotics biodegradation and metabolism
00362 Benzoate degradation
00627 Aminobenzoate degradation
00364 Fluorobenzoate degradation
00625 Chloroalkane and chloroalkene degradation
00361 Chlorocyclohexane and chlorobenzene degradation
00623 Toluene degradation
00622 Xylene degradation
00633 Nitrotoluene degradation
00642 Ethylbenzene degradation
00643 Styrene degradation
00791 Atrazine degradation
00930 Caprolactam degradation
00351 1,1,1-Trichloro-2,2-bis(4-chlorophenyl)ethane (DDT) degradation
00363 Bisphenol degradation
00621 Dioxin degradation
00626 Naphthalene degradation
00624 Polycyclic aromatic hydrocarbon degradation
00365 Furfural degradation
00984 Steroid degradation
00980 Metabolism of xenobiotics by cytochrome P450	[PATH:hsa00980]
00982 Drug metabolism - cytochrome P450	[PATH:hsa00982]
00983 Drug metabolism - other enzymes	[PATH:hsa00983]
Enzyme families
01000 Enzymes	[BR:hsa01000]
01001 Protein kinases	[BR:hsa01001]
01009 Protein phosphatase and associated proteins	[BR:hsa01009]
01002 Peptidases	[BR:hsa01002]
00199 Cytochrome P450	[BR:hsa00199]
Genetic Information Processing
Transcription
03020 RNA polymerase	[PATH:hsa03020]
03022 Basal transcription factors	[PATH:hsa03022]
03000 Transcription factors	[BR:hsa03000]
03021 Transcription machinery	[BR:hsa03021]
03040 Spliceosome	[PATH:hsa03040]
03041 Spliceosome	[BR:hsa03041]
Translation
03010 Ribosome	[PATH:hsa03010]
03011 Ribosome	[BR:hsa03011]
03016 Transfer RNA biogenesis	[BR:hsa03016]
00970 Aminoacyl-tRNA biosynthesis	[PATH:hsa00970]
03013 RNA transport	[PATH:hsa03013]
03015 mRNA surveillance pathway	[PATH:hsa03015]
03019 Messenger RNA Biogenesis	[BR:hsa03019]
03008 Ribosome biogenesis in eukaryotes	[PATH:hsa03008]
03009 Ribosome biogenesis	[BR:hsa03009]
03029 Mitochondrial biogenesis	[BR:hsa03029]
03012 Translation factors	[BR:hsa03012]
Folding, sorting and degradation
03110 Chaperones and folding catalysts	[BR:hsa03110]
03060 Protein export	[PATH:hsa03060]
04141 Protein processing in endoplasmic reticulum	[PATH:hsa04141]
04130 SNARE interactions in vesicular transport	[PATH:hsa04130]
04131 SNAREs	[BR:hsa04131]
04120 Ubiquitin mediated proteolysis	[PATH:hsa04120]
04121 Ubiquitin system	[BR:hsa04121]
04122 Sulfur relay system	[PATH:hsa04122]
03050 Proteasome	[PATH:hsa03050]
03051 Proteasome	[BR:hsa03051]
03018 RNA degradation	[PATH:hsa03018]
Replication and repair
03030 DNA replication	[PATH:hsa03030]
03032 DNA replication proteins	[BR:hsa03032]
03036 Chromosome and associated proteins	[BR:hsa03036]
03410 Base excision repair	[PATH:hsa03410]
03420 Nucleotide excision repair	[PATH:hsa03420]
03430 Mismatch repair	[PATH:hsa03430]
03440 Homologous recombination	[PATH:hsa03440]
03450 Non-homologous end-joining	[PATH:hsa03450]
03460 Fanconi anemia pathway	[PATH:hsa03460]
03400 DNA repair and recombination proteins	[BR:hsa03400]
RNA family
03100 Non-coding RNAs	[BR:hsa03100]
Environmental Information Processing
Membrane transport
02000 Transporters	[BR:hsa02000]
02010 ABC transporters	[PATH:hsa02010]
02060 Phosphotransferase system (PTS)
03070 Bacterial secretion system
02044 Secretion system	[BR:hsa02044]
Signal transduction
02020 Two-component system
02022 Two-component system
04014 Ras signaling pathway	[PATH:hsa04014]
04015 Rap1 signaling pathway	[PATH:hsa04015]
04010 MAPK signaling pathway	[PATH:hsa04010]
04013 MAPK signaling pathway - fly
04011 MAPK signaling pathway - yeast
04012 ErbB signaling pathway	[PATH:hsa04012]
04310 Wnt signaling pathway	[PATH:hsa04310]
04330 Notch signaling pathway	[PATH:hsa04330]
04340 Hedgehog signaling pathway	[PATH:hsa04340]
04350 TGF-beta signaling pathway	[PATH:hsa04350]
04390 Hippo signaling pathway	[PATH:hsa04390]
04391 Hippo signaling pathway -fly
04370 VEGF signaling pathway	[PATH:hsa04370]
04630 Jak-STAT signaling pathway	[PATH:hsa04630]
04064 NF-kappa B signaling pathway	[PATH:hsa04064]
04668 TNF signaling pathway	[PATH:hsa04668]
04066 HIF-1 signaling pathway	[PATH:hsa04066]
04068 FoxO signaling pathway	[PATH:hsa04068]
04020 Calcium signaling pathway	[PATH:hsa04020]
04070 Phosphatidylinositol signaling system	[PATH:hsa04070]
04071 Sphingolipid signaling pathway	[PATH:hsa04071]
04024 cAMP signaling pathway	[PATH:hsa04024]
04022 cGMP - PKG signaling pathway	[PATH:hsa04022]
04151 PI3K-Akt signaling pathway	[PATH:hsa04151]
04152 AMPK signaling pathway	[PATH:hsa04152]
04150 mTOR signaling pathway	[PATH:hsa04150]
04075 Plant hormone signal transduction
Signaling molecules and interaction
04030 G protein-coupled receptors	[BR:hsa04030]
01020 Enzyme-linked receptors	[BR:hsa01020]
04050 Cytokine receptors	[BR:hsa04050]
03310 Nuclear receptors	[BR:hsa03310]
04040 Ion channels	[BR:hsa04040]
04031 GTP-binding proteins	[BR:hsa04031]
04080 Neuroactive ligand-receptor interaction	[PATH:hsa04080]
04060 Cytokine-cytokine receptor interaction	[PATH:hsa04060]
04052 Cytokines	[BR:hsa04052]
04512 ECM-receptor interaction	[PATH:hsa04512]
04514 Cell adhesion molecules (CAMs)	[PATH:hsa04514]
04516 Cell adhesion molecules and their ligands	[BR:hsa04516]
04090 CD Molecules	[BR:hsa04090]
04091 Lectins	[BR:hsa04091]
02042 Bacterial toxins	[BR:hsa02042]
Cellular Processes
Transport and catabolism
04144 Endocytosis	[PATH:hsa04144]
04147 Exosome	[BR:hsa04147]
04145 Phagosome	[PATH:hsa04145]
04142 Lysosome	[PATH:hsa04142]
04146 Peroxisome	[PATH:hsa04146]
04140 Regulation of autophagy	[PATH:hsa04140]
02048 Prokaryotic Defense System	[BR:hsa02048]
Cell motility
02030 Bacterial chemotaxis
02035 Bacterial motility proteins
02040 Flagellar assembly
04810 Regulation of actin cytoskeleton	[PATH:hsa04810]
04812 Cytoskeleton proteins	[BR:hsa04812]
Cell growth and death
04110 Cell cycle	[PATH:hsa04110]
04111 Cell cycle - yeast
04112 Cell cycle - Caulobacter
04113 Meiosis - yeast
04114 Oocyte meiosis	[PATH:hsa04114]
04210 Apoptosis	[PATH:hsa04210]
04115 p53 signaling pathway	[PATH:hsa04115]
Cellular commiunity
04510 Focal adhesion	[PATH:hsa04510]
04520 Adherens junction	[PATH:hsa04520]
04530 Tight junction	[PATH:hsa04530]
04540 Gap junction	[PATH:hsa04540]
04550 Signaling pathways regulating pluripotency of stem cells	[PATH:hsa04550]
Digestive system
04970 Salivary secretion	[PATH:hsa04970]
04971 Gastric acid secretion	[PATH:hsa04971]
04972 Pancreatic secretion	[PATH:hsa04972]
04976 Bile secretion	[PATH:hsa04976]
04973 Carbohydrate digestion and absorption	[PATH:hsa04973]
04974 Protein digestion and absorption	[PATH:hsa04974]
04975 Fat digestion and absorption	[PATH:hsa04975]
04977 Vitamin digestion and absorption	[PATH:hsa04977]
04978 Mineral absorption	[PATH:hsa04978]
Excretory system
04962 Vasopressin-regulated water reabsorption	[PATH:hsa04962]
04960 Aldosterone-regulated sodium reabsorption	[PATH:hsa04960]
04961 Endocrine and other factor-regulated calcium reabsorption	[PATH:hsa04961]
04964 Proximal tubule bicarbonate reclamation	[PATH:hsa04964]
04966 Collecting duct acid secretion	[PATH:hsa04966]
Nervous system
04724 Glutamatergic synapse	[PATH:hsa04724]
04727 GABAergic synapse	[PATH:hsa04727]
04725 Cholinergic synapse	[PATH:hsa04725]
04728 Dopaminergic synapse	[PATH:hsa04728]
04726 Serotonergic synapse	[PATH:hsa04726]
04720 Long-term potentiation	[PATH:hsa04720]
04730 Long-term depression	[PATH:hsa04730]
04723 Retrograde endocannabinoid signaling	[PATH:hsa04723]
04721 Synaptic vesicle cycle	[PATH:hsa04721]
04722 Neurotrophin signaling pathway	[PATH:hsa04722]
Sensory system
04744 Phototransduction	[PATH:hsa04744]
04745 Phototransduction - fly
04740 Olfactory transduction	[PATH:hsa04740]
04742 Taste transduction	[PATH:hsa04742]
04750 Inflammatory mediator regulation of TRP channels	[PATH:hsa04750]
Development
04320 Dorso-ventral axis formation	[PATH:hsa04320]
04360 Axon guidance	[PATH:hsa04360]
04380 Osteoclast differentiation	[PATH:hsa04380]
Environmental adaptation
04710 Circadian rhythm	[PATH:hsa04710]
04713 Circadian entrainment	[PATH:hsa04713]
04711 Circadian rhythm - fly
04712 Circadian rhythm - plant
04626 Plant-pathogen interaction
Human Diseases
Cancers
05200 Pathways in cancer	[PATH:hsa05200]
05230 Central carbon metabolism in cancer	[PATH:hsa05230]
05231 Choline metabolism in cancer	[PATH:hsa05231]
05202 Transcriptional misregulation in cancers	[PATH:hsa05202]
05206 MicroRNAs in cancer	[PATH:hsa05206]
05205 Proteoglycans in cancer	[PATH:hsa05205]
05204 Chemical carcinogenesis	[PATH:hsa05204]
05203 Viral carcinogenesis	[PATH:hsa05203]
05210 Colorectal cancer	[PATH:hsa05210]
05212 Pancreatic cancer	[PATH:hsa05212]
05214 Glioma	[PATH:hsa05214]
05216 Thyroid cancer	[PATH:hsa05216]
05221 Acute myeloid leukemia	[PATH:hsa05221]
05220 Chronic myeloid leukemia	[PATH:hsa05220]
05217 Basal cell carcinoma	[PATH:hsa05217]
05218 Melanoma	[PATH:hsa05218]
05211 Renal cell carcinoma	[PATH:hsa05211]
05219 Bladder cancer	[PATH:hsa05219]
05215 Prostate cancer	[PATH:hsa05215]
05213 Endometrial cancer	[PATH:hsa05213]
05222 Small cell lung cancer	[PATH:hsa05222]
05223 Non-small cell lung cancer	[PATH:hsa05223]
Immune diseases
05310 Asthma	[PATH:hsa05310]
05322 Systemic lupus erythematosus	[PATH:hsa05322]
05323 Rheumatoid arthritis	[PATH:hsa05323]
05320 Autoimmune thyroid disease	[PATH:hsa05320]
05321 Inflammatiory bowel disease (IBD)	[PATH:hsa05321]
05330 Allograft rejection	[PATH:hsa05330]
05332 Graft-versus-host disease	[PATH:hsa05332]
05340 Primary immunodeficiency	[PATH:hsa05340]
Neurodegenerative diseases
05010 Alzheimer's disease	[PATH:hsa05010]
05012 Parkinson's disease	[PATH:hsa05012]
05014 Amyotrophic lateral sclerosis (ALS)	[PATH:hsa05014]
05016 Huntington's disease	[PATH:hsa05016]
05020 Prion diseases	[PATH:hsa05020]
Substance dependence
05030 Cocaine addiction	[PATH:hsa05030]
05031 Amphetamine addiction	[PATH:hsa05031]
05032 Morphine addiction	[PATH:hsa05032]
05033 Nicotine addiction	[PATH:hsa05033]
05034 Alcoholism	[PATH:hsa05034]
Cardiovascular diseases
05410 Hypertrophic cardiomyopathy (HCM)	[PATH:hsa05410]
05412 Arrhythmogenic right ventricular cardiomyopathy (ARVC)	[PATH:hsa05412]
05414 Dilated cardiomyopathy (DCM)	[PATH:hsa05414]
05416 Viral myocarditis	[PATH:hsa05416]
Endocrine and metabolic diseases
04930 Type II diabetes mellitus	[PATH:hsa04930]
04940 Type I diabetes mellitus	[PATH:hsa04940]
04950 Maturity onset diabetes of the young	[PATH:hsa04950]
04932 Non-alcoholic fatty liver disease (NAFLD)	[PATH:hsa04932]
04931 Insulin resistance	[PATH:hsa04931]
Infectious diseases
05110 Vibrio cholerae infection	[PATH:hsa05110]
05111 Vibrio cholerae pathogenic cycle
05120 Epithelial cell signaling in Helicobacter pylori infection	[PATH:hsa05120]
05130 Pathogenic Escherichia coli infection	[PATH:hsa05130]
05132 Salmonella infection	[PATH:hsa05132]
05131 Shigellosis	[PATH:hsa05131]
05133 Pertussis	[PATH:hsa05133]
05134 Legionellosis	[PATH:hsa05134]
05150 Staphylococcus aureus infection	[PATH:hsa05150]
05152 Tuberculosis	[PATH:hsa05152]
05100 Bacterial invasion of epithelial cells	[PATH:hsa05100]
05166 HTLV-I infection	[PATH:hsa05166]
05162 Measles	[PATH:hsa05162]
05164 Influenza A	[PATH:hsa05164]
05161 Hepatitis B	[PATH:hsa05161]
05160 Hepatitis C	[PATH:hsa05160]
05168 Herpes simplex infection	[PATH:hsa05168]
05169 Epstein-Barr virus infection	[PATH:hsa05169]
05146 Amoebiasis	[PATH:hsa05146]
05144 Malaria	[PATH:hsa05144]
05145 Toxoplasmosis	[PATH:hsa05145]
05140 Leishmaniasis	[PATH:hsa05140]
05142 Chagas disease (American trypanosomiasis)	[PATH:hsa05142]
05143 African trypanosomiasis	[PATH:hsa05143]
Drug resistance
01501 beta-Lactam resistance
01502 Vancomycin resistance
01503 Cationic antimicrobial peptide (CAMP) resistance
Additional Information (The missing pathway annotations used in the network are provided)
Fc gamma R-mediated phagocytosis	hsa04666
Melanoma	hsa05218
Chemokine signaling pathway	hsa04062
T cell receptor signaling pathway	hsa04660
Hematopoietic cell lineage	hsa04640
NOD-like receptor signaling pathway	hsa04621
Leukocyte transendothelial migration	hsa04670
Progesterone-mediated oocyte maturation	hsa04914
Natural killer cell mediated cytotoxicity	hsa04650
Complement and coagulation cascades	hsa04610
RIG-I-like receptor signaling pathway	hsa04622
Fc epsilon RI signaling pathway	hsa04664
Dilated cardiomyopathy	hsa05414
GnRH signaling pathway	hsa04912
Vascular smooth muscle contraction	hsa04270
Glycosaminoglycan biosynthesis - heparan sulfate	hsa00534
Other types of O-glycan biosynthesis	hsa00514
Leukocyte transendothelial migration	hsa04670
D-Glutamine and D-glutamate metabolism	hsa00471
B cell receptor signaling pathway	hsa04662
Intestinal immune network for IgA production	hsa04672
Circadian rhythm - mammal	hsa04710
Antigen processing and presentation	hsa04612
Glutathione metabolism	hsa00480
Cardiac muscle contraction	hsa04260
beta-alanine metabolism	hsa00410
Glycosaminoglycan biosynthesis - chondroitin sulfate	hsa00532
Metabolic pathways	hsa01100
Toll-like receptor signaling pathway	hsa04620
Adipocytokine signaling pathway	hsa04920
Insulin signaling pathway	hsa04910
PPAR signaling pathway	hsa03320
Cytosolic DNA-sensing pathway	hsa04623
Melanogenesis	hsa04916
Alanine, aspartate and glutamate metabolism	hsa00250
Selenocompound metabolism	hsa00450
Citrate cycle (TCA cycle)	hsa00020
Renin-angiotensin system	hsa04614
